# Supplementary material for: 4-(4-Nitro­phenoxy)biphen­yl
Source: Acta Crystallogr Sect E Struct Rep Online. 2009 Mar 6;65(Pt 4):o710. doi: 10.1107/S1600536809007417 (PMC2968949; doi:10.1107/S1600536809007417)
Supplement: Supplementary file 1 [file e-65-0o710-sup1.cif]

##############################################################################
###                                                                        ###
###        Electronic paper (Acta Crystallographica Section E)             ###
###                                                                        ###
##############################################################################
#                                                                            #
# This CIF contains the data in a paper accepted for publication in Acta     #
# Crystallographica Section E. It conforms to the requirements of Notes      #
# for Authors for Section E, and has been peer reviewed under the auspices   #
# of the IUCr Commission on Journals.                                        #
#                                                                            #
# Full details of the Crystallographic Information File format               #
# are given in the paper "The Crystallographic Information File (CIF):       #
# a New Standard Archive File for Crystallography" by S. R. Hall, F. H.      #
# Allen and I. D. Brown [Acta Cryst. (1991), A47, 655-685].                  #
#                                                                            #
# The current version of the core CIF dictionary is obtainable from          #
# ftp://ftp.iucr.org/pub/cif_core.dic. The current version number is 2.4.    #
#                                                                            #
# Software is freely available for graphical display of the structure(s) in  #
# this CIF.  For information consult the CIF home page http://www.iucr.org/  #
# cif/home.html                                                              #
#                                                                            #
# This file may be used for bona fide research purposes within the           #
# scientific community so long as proper attribution is given to the journal # 
# article from which it was obtained.                                        #
#                                                                            #
##############################################################################
                                             
data_I
_audit_creation_method     SHELXL-97
_chemical_name_systematic
;
4-(4-Nitrophenoxy)biphenyl
;
_chemical_name_common     ?
_chemical_formula_moiety     'C18 H13 N O3'
_chemical_formula_sum     'C18 H13 N O3'
_chemical_formula_iupac     'C18 H13 N O3'
_chemical_formula_weight     291.29
_chemical_melting_point     ?
_symmetry_cell_setting     Monoclinic
_symmetry_space_group_name_H-M     P21/c
_symmetry_space_group_name_Hall     '-P 2ybc'
loop_
    _symmetry_equiv_pos_as_xyz
    'x, y, z'
    '-x, y+1/2, -z+1/2'
    '-x, -y, -z'
    'x, -y-1/2, z-1/2'
_cell_length_a     9.6435(7)
_cell_length_b     5.8648(3)
_cell_length_c     24.6884(18)
_cell_angle_alpha     90.00
_cell_angle_beta     95.704(6)
_cell_angle_gamma     90.00
_cell_volume     1389.39(16)
_cell_formula_units_Z     4
_cell_measurement_reflns_used     16639
_cell_measurement_theta_min     2.2
_cell_measurement_theta_max     25.8
_cell_measurement_temperature     173(2)
_exptl_crystal_description     plate
_exptl_crystal_colour     colourless
_exptl_crystal_size_max     0.44
_exptl_crystal_size_mid     0.37
_exptl_crystal_size_min     0.13
_exptl_crystal_density_diffrn     1.393
_exptl_crystal_density_meas     ?
_exptl_crystal_density_method     'not measured'
_exptl_crystal_F_000     608
_exptl_absorpt_coefficient_mu     0.096
_exptl_absorpt_correction_type     none
_exptl_absorpt_process_details     ?
_exptl_absorpt_correction_T_min     .
_exptl_absorpt_correction_T_max     .
_exptl_special_details
;
;
_diffrn_ambient_temperature     173(2)
_diffrn_radiation_type     MoK\a
_diffrn_radiation_wavelength     0.71073
_diffrn_radiation_source     'fine-focus sealed tube'
_diffrn_radiation_monochromator     graphite
_diffrn_measurement_device_type     'STOE IPDS II two-circle-diffractometer'
_diffrn_measurement_method     \w
_diffrn_detector_area_resol_mean     ?
_diffrn_reflns_number     16020
_diffrn_reflns_av_R_equivalents     0.0517
_diffrn_reflns_av_sigmaI/netI     0.0250
_diffrn_reflns_theta_min     2.12
_diffrn_reflns_theta_max     25.45
_diffrn_reflns_theta_full     25.00
_diffrn_measured_fraction_theta_max     0.994
_diffrn_measured_fraction_theta_full     0.999
_diffrn_reflns_limit_h_min     -11
_diffrn_reflns_limit_h_max     11
_diffrn_reflns_limit_k_min     -7
_diffrn_reflns_limit_k_max     6
_diffrn_reflns_limit_l_min     -29
_diffrn_reflns_limit_l_max     29
_diffrn_standards_number     0
_diffrn_standards_interval_count     .
_diffrn_standards_interval_time     .
_diffrn_standards_decay_%     ?
_refine_special_details
;
Refinement of <i>F</i>^2^ against ALL reflections. The weighted <i>R</i>-factor
<i>wR</i> and goodness of fit <i>S</i> are based on <i>F</i>^2^, conventional
<i>R</i>-factors <i>R</i> are based on <i>F</i>, with <i>F</i> set to zero for
negative <i>F</i>^2^. The threshold expression of <i>F</i>^2^ >
\s(<i>F</i>^2^) is used only for calculating <i>R</i>-factors(gt) <i>etc</i>.
and is not relevant to the choice of reflections for refinement.
<i>R</i>-factors based on <i>F</i>^2^ are statistically about twice as large
as those based on <i>F</i>, and <i>R</i>- factors based on ALL data will be
even larger.
;
_reflns_number_total     2556
_reflns_number_gt     2187
_reflns_threshold_expression     I>2\s(I)
_refine_ls_structure_factor_coef     Fsqd
_refine_ls_matrix_type     full
_refine_ls_R_factor_all     0.0458
_refine_ls_R_factor_gt     0.0402
_refine_ls_wR_factor_gt     0.1143
_refine_ls_wR_factor_ref     0.1181
_refine_ls_goodness_of_fit_ref     1.066
_refine_ls_restrained_S_all     1.066
_refine_ls_number_reflns     2556
_refine_ls_number_parameters     200
_refine_ls_number_restraints     0
_refine_ls_hydrogen_treatment     constr
_refine_ls_weighting_scheme     calc
_refine_ls_weighting_details
         'calc w=1/[\s^2^(Fo^2^)+(0.0735P)^2^+0.2032P] where P=(Fo^2^+2Fc^2^)/3'
_atom_sites_solution_hydrogens     geom
_atom_sites_solution_primary     direct
_atom_sites_solution_secondary     difmap
_refine_ls_shift/su_max     0.000
_refine_ls_shift/su_mean     0.000
_refine_diff_density_max     0.236
_refine_diff_density_min     -0.197
_refine_ls_extinction_method     SHELXL
_refine_ls_extinction_coef     0.028(4)
_refine_ls_extinction_expression
                                  'Fc^*^=kFc[1+0.001xFc^2^\l^3^/sin(2\q)]^-1/4^'
loop_
    _atom_type_symbol
    _atom_type_description
    _atom_type_scat_dispersion_real
    _atom_type_scat_dispersion_imag
    _atom_type_scat_source
    'C' 'C' 0.0033 0.0016
                         'International Tables Vol C Tables 4.2.6.8 and 6.1.1.4'
    'H' 'H' 0.0000 0.0000
                         'International Tables Vol C Tables 4.2.6.8 and 6.1.1.4'
    'N' 'N' 0.0061 0.0033
                         'International Tables Vol C Tables 4.2.6.8 and 6.1.1.4'
    'O' 'O' 0.0106 0.0060
                         'International Tables Vol C Tables 4.2.6.8 and 6.1.1.4'
_computing_data_collection     'X-Area (Stoe & Cie, 2001)'
_computing_cell_refinement     'X-Area (Stoe & Cie, 2001)'
_computing_data_reduction     'X-Area (Stoe & Cie, 2001)'
_computing_structure_solution     'SHELXS97 (Sheldrick, 2008)'
_computing_structure_refinement     'SHELXL97 (Sheldrick, 2008)'
_computing_molecular_graphics     'XP in SHELXTL-Plus (Sheldrick, 2008)'
_computing_publication_material
                            'SHELXL97 (Sheldrick, 2008) and PLATON (Spek, 2009)'
loop_
    _atom_site_type_symbol
    _atom_site_label
    _atom_site_fract_x
    _atom_site_fract_y
    _atom_site_fract_z
    _atom_site_U_iso_or_equiv
    _atom_site_adp_type
    _atom_site_calc_flag
    _atom_site_refinement_flags
    _atom_site_occupancy
    _atom_site_disorder_assembly
    _atom_site_disorder_group
    N N1 0.24460(14) 1.3101(2) 0.49386(5) 0.0439(3) Uani d . 1 . .
    O O1 0.11760(13) 1.3217(2) 0.48231(5) 0.0630(4) Uani d . 1 . .
    O O2 0.32703(14) 1.4402(2) 0.47506(5) 0.0648(4) Uani d . 1 . .
    O O3 0.44070(9) 0.60894(15) 0.63327(4) 0.0357(3) Uani d . 1 . .
    C C1 0.29854(14) 1.1306(2) 0.53120(5) 0.0342(3) Uani d . 1 . .
    C C2 0.43662(14) 1.1370(2) 0.55251(5) 0.0369(3) Uani d . 1 . .
    H H2 0.4960 1.2569 0.5431 0.044 Uiso calc R 1 . .
    C C3 0.48706(13) 0.9659(2) 0.58781(5) 0.0335(3) Uani d . 1 . .
    H H3 0.5816 0.9675 0.6030 0.040 Uiso calc R 1 . .
    C C4 0.39846(12) 0.7919(2) 0.60091(5) 0.0289(3) Uani d . 1 . .
    C C5 0.26016(13) 0.7870(3) 0.57875(5) 0.0360(3) Uani d . 1 . .
    H H5 0.2008 0.6661 0.5876 0.043 Uiso calc R 1 . .
    C C6 0.20939(13) 0.9577(3) 0.54400(5) 0.0379(3) Uani d . 1 . .
    H H6 0.1148 0.9570 0.5290 0.045 Uiso calc R 1 . .
    C C11 0.55429(12) 0.6296(2) 0.67283(5) 0.0293(3) Uani d . 1 . .
    C C12 0.65196(14) 0.4576(2) 0.67578(6) 0.0378(3) Uani d . 1 . .
    H H12 0.6466 0.3408 0.6490 0.045 Uiso calc R 1 . .
    C C13 0.75837(14) 0.4557(2) 0.71807(5) 0.0369(3) Uani d . 1 . .
    H H13 0.8249 0.3358 0.7200 0.044 Uiso calc R 1 . .
    C C14 0.76992(12) 0.6256(2) 0.75787(5) 0.0261(3) Uani d . 1 . .
    C C15 0.66981(13) 0.7987(2) 0.75286(5) 0.0338(3) Uani d . 1 . .
    H H15 0.6755 0.9182 0.7790 0.041 Uiso calc R 1 . .
    C C16 0.56253(14) 0.8018(2) 0.71109(5) 0.0358(3) Uani d . 1 . .
    H H16 0.4955 0.9211 0.7088 0.043 Uiso calc R 1 . .
    C C21 0.88361(12) 0.6232(2) 0.80367(5) 0.0268(3) Uani d . 1 . .
    C C22 0.97567(14) 0.4414(2) 0.81201(6) 0.0383(3) Uani d . 1 . .
    H H22 0.9662 0.3143 0.7881 0.046 Uiso calc R 1 . .
    C C23 1.08153(15) 0.4416(3) 0.85470(6) 0.0418(4) Uani d . 1 . .
    H H23 1.1432 0.3153 0.8594 0.050 Uiso calc R 1 . .
    C C24 1.09758(13) 0.6225(2) 0.89004(5) 0.0353(3) Uani d . 1 . .
    H H24 1.1693 0.6218 0.9194 0.042 Uiso calc R 1 . .
    C C25 1.00812(16) 0.8051(3) 0.88227(6) 0.0470(4) Uani d . 1 . .
    H H25 1.0183 0.9317 0.9063 0.056 Uiso calc R 1 . .
    C C26 0.90334(16) 0.8054(3) 0.83963(6) 0.0450(4) Uani d . 1 . .
    H H26 0.8432 0.9337 0.8348 0.054 Uiso calc R 1 . .
loop_
    _atom_site_aniso_label
    _atom_site_aniso_U_11
    _atom_site_aniso_U_22
    _atom_site_aniso_U_33
    _atom_site_aniso_U_12
    _atom_site_aniso_U_13
    _atom_site_aniso_U_23
    N1 0.0575(8) 0.0410(7) 0.0321(6) 0.0100(6) -0.0010(5) 0.0015(5)
    O1 0.0585(8) 0.0712(9) 0.0559(7) 0.0191(6) -0.0119(6) 0.0174(6)
    O2 0.0780(8) 0.0492(7) 0.0662(8) -0.0006(6) 0.0028(6) 0.0237(6)
    O3 0.0332(5) 0.0306(5) 0.0403(5) -0.0062(4) -0.0109(4) 0.0041(4)
    C1 0.0421(7) 0.0337(7) 0.0261(6) 0.0059(6) 0.0007(5) -0.0013(5)
    C2 0.0411(7) 0.0324(7) 0.0365(7) -0.0064(6) 0.0002(6) -0.0005(5)
    C3 0.0287(6) 0.0340(7) 0.0365(7) -0.0041(5) -0.0030(5) -0.0016(5)
    C4 0.0298(6) 0.0298(7) 0.0263(6) 0.0001(5) -0.0015(5) -0.0017(5)
    C5 0.0284(6) 0.0446(8) 0.0344(6) -0.0070(5) -0.0001(5) 0.0049(6)
    C6 0.0288(6) 0.0523(9) 0.0316(6) 0.0024(6) -0.0019(5) 0.0036(6)
    C11 0.0264(6) 0.0301(7) 0.0304(6) -0.0044(5) -0.0017(5) 0.0029(5)
    C12 0.0394(7) 0.0325(7) 0.0395(7) 0.0034(6) -0.0067(6) -0.0114(6)
    C13 0.0349(7) 0.0327(7) 0.0410(7) 0.0094(5) -0.0062(6) -0.0090(6)
    C14 0.0250(6) 0.0256(6) 0.0279(6) -0.0012(5) 0.0038(5) -0.0004(4)
    C15 0.0343(7) 0.0324(7) 0.0338(6) 0.0055(5) -0.0017(5) -0.0084(5)
    C16 0.0329(7) 0.0340(7) 0.0393(7) 0.0092(5) -0.0020(5) -0.0032(5)
    C21 0.0247(6) 0.0286(6) 0.0272(6) -0.0013(5) 0.0039(5) -0.0003(5)
    C22 0.0397(7) 0.0352(8) 0.0380(7) 0.0075(6) -0.0052(6) -0.0087(6)
    C23 0.0387(7) 0.0421(8) 0.0425(7) 0.0112(6) -0.0071(6) -0.0016(6)
    C24 0.0301(6) 0.0463(8) 0.0285(6) -0.0018(6) -0.0020(5) 0.0019(5)
    C25 0.0462(8) 0.0482(9) 0.0438(8) 0.0063(7) -0.0098(6) -0.0187(7)
    C26 0.0442(8) 0.0402(8) 0.0471(8) 0.0129(6) -0.0122(6) -0.0163(6)
_geom_special_details
;
All e.s.d.'s (except the e.s.d. in the dihedral angle between two l.s. planes)
are estimated using the full covariance matrix. The cell e.s.d.'s are taken
into account individually in the estimation of e.s.d.'s in distances, angles
and torsion angles; correlations between e.s.d.'s in cell parameters are only
used when they are defined by crystal symmetry. An approximate (isotropic)
treatment of cell e.s.d.'s is used for estimating e.s.d.'s involving l.s.
planes.
;
loop_
    _geom_bond_atom_site_label_1
    _geom_bond_atom_site_label_2
    _geom_bond_site_symmetry_2
    _geom_bond_distance
    _geom_bond_publ_flag
    N1 O2 . 1.2260(17) ?
    N1 O1 . 1.2315(17) ?
    N1 C1 . 1.4608(17) ?
    O3 C4 . 1.3751(15) ?
    O3 C11 . 1.3984(15) ?
    C1 C2 . 1.3828(19) ?
    C1 C6 . 1.386(2) ?
    C2 C3 . 1.3851(19) ?
    C2 H2 . 0.9500 ?
    C3 C4 . 1.3897(18) ?
    C3 H3 . 0.9500 ?
    C4 C5 . 1.3906(17) ?
    C5 C6 . 1.376(2) ?
    C5 H5 . 0.9500 ?
    C6 H6 . 0.9500 ?
    C11 C12 . 1.3769(18) ?
    C11 C16 . 1.3798(18) ?
    C12 C13 . 1.3893(18) ?
    C12 H12 . 0.9500 ?
    C13 C14 . 1.3962(17) ?
    C13 H13 . 0.9500 ?
    C14 C15 . 1.3978(17) ?
    C14 C21 . 1.4948(17) ?
    C15 C16 . 1.3864(18) ?
    C15 H15 . 0.9500 ?
    C16 H16 . 0.9500 ?
    C21 C22 . 1.3895(18) ?
    C21 C26 . 1.3902(18) ?
    C22 C23 . 1.3924(19) ?
    C22 H22 . 0.9500 ?
    C23 C24 . 1.373(2) ?
    C23 H23 . 0.9500 ?
    C24 C25 . 1.376(2) ?
    C24 H24 . 0.9500 ?
    C25 C26 . 1.385(2) ?
    C25 H25 . 0.9500 ?
    C26 H26 . 0.9500 ?
loop_
    _geom_angle_atom_site_label_1
    _geom_angle_atom_site_label_2
    _geom_angle_atom_site_label_3
    _geom_angle_site_symmetry_1
    _geom_angle_site_symmetry_3
    _geom_angle
    _geom_angle_publ_flag
    O2 N1 O1 . . 123.04(13) ?
    O2 N1 C1 . . 118.95(13) ?
    O1 N1 C1 . . 118.00(13) ?
    C4 O3 C11 . . 120.29(9) ?
    C2 C1 C6 . . 121.93(12) ?
    C2 C1 N1 . . 119.31(13) ?
    C6 C1 N1 . . 118.77(12) ?
    C1 C2 C3 . . 118.97(12) ?
    C1 C2 H2 . . 120.5 ?
    C3 C2 H2 . . 120.5 ?
    C2 C3 C4 . . 119.52(12) ?
    C2 C3 H3 . . 120.2 ?
    C4 C3 H3 . . 120.2 ?
    O3 C4 C3 . . 123.69(11) ?
    O3 C4 C5 . . 115.44(11) ?
    C3 C4 C5 . . 120.76(12) ?
    C6 C5 C4 . . 119.87(12) ?
    C6 C5 H5 . . 120.1 ?
    C4 C5 H5 . . 120.1 ?
    C5 C6 C1 . . 118.94(12) ?
    C5 C6 H6 . . 120.5 ?
    C1 C6 H6 . . 120.5 ?
    C12 C11 C16 . . 120.49(12) ?
    C12 C11 O3 . . 117.24(11) ?
    C16 C11 O3 . . 121.95(11) ?
    C11 C12 C13 . . 119.74(12) ?
    C11 C12 H12 . . 120.1 ?
    C13 C12 H12 . . 120.1 ?
    C12 C13 C14 . . 121.62(12) ?
    C12 C13 H13 . . 119.2 ?
    C14 C13 H13 . . 119.2 ?
    C13 C14 C15 . . 116.74(11) ?
    C13 C14 C21 . . 121.79(11) ?
    C15 C14 C21 . . 121.47(11) ?
    C16 C15 C14 . . 122.23(12) ?
    C16 C15 H15 . . 118.9 ?
    C14 C15 H15 . . 118.9 ?
    C11 C16 C15 . . 119.17(12) ?
    C11 C16 H16 . . 120.4 ?
    C15 C16 H16 . . 120.4 ?
    C22 C21 C26 . . 116.75(12) ?
    C22 C21 C14 . . 121.95(11) ?
    C26 C21 C14 . . 121.29(11) ?
    C21 C22 C23 . . 121.41(12) ?
    C21 C22 H22 . . 119.3 ?
    C23 C22 H22 . . 119.3 ?
    C24 C23 C22 . . 120.63(13) ?
    C24 C23 H23 . . 119.7 ?
    C22 C23 H23 . . 119.7 ?
    C23 C24 C25 . . 118.90(12) ?
    C23 C24 H24 . . 120.5 ?
    C25 C24 H24 . . 120.5 ?
    C24 C25 C26 . . 120.44(13) ?
    C24 C25 H25 . . 119.8 ?
    C26 C25 H25 . . 119.8 ?
    C25 C26 C21 . . 121.86(13) ?
    C25 C26 H26 . . 119.1 ?
    C21 C26 H26 . . 119.1 ?
loop_
    _geom_torsion_atom_site_label_1
    _geom_torsion_atom_site_label_2
    _geom_torsion_atom_site_label_3
    _geom_torsion_atom_site_label_4
    _geom_torsion_site_symmetry_1
    _geom_torsion_site_symmetry_2
    _geom_torsion_site_symmetry_3
    _geom_torsion_site_symmetry_4
    _geom_torsion
    _geom_torsion_publ_flag
    O2 N1 C1 C2 . . . . 12.16(19) ?
    O1 N1 C1 C2 . . . . -168.59(13) ?
    O2 N1 C1 C6 . . . . -167.52(13) ?
    O1 N1 C1 C6 . . . . 11.73(19) ?
    C6 C1 C2 C3 . . . . -0.2(2) ?
    N1 C1 C2 C3 . . . . -179.88(11) ?
    C1 C2 C3 C4 . . . . 0.17(19) ?
    C11 O3 C4 C3 . . . . 27.36(17) ?
    C11 O3 C4 C5 . . . . -156.29(11) ?
    C2 C3 C4 O3 . . . . 176.54(11) ?
    C2 C3 C4 C5 . . . . 0.38(19) ?
    O3 C4 C5 C6 . . . . -177.36(12) ?
    C3 C4 C5 C6 . . . . -0.9(2) ?
    C4 C5 C6 C1 . . . . 0.8(2) ?
    C2 C1 C6 C5 . . . . -0.3(2) ?
    N1 C1 C6 C5 . . . . 179.37(12) ?
    C4 O3 C11 C12 . . . . -133.96(13) ?
    C4 O3 C11 C16 . . . . 52.42(16) ?
    C16 C11 C12 C13 . . . . 1.0(2) ?
    O3 C11 C12 C13 . . . . -172.73(12) ?
    C11 C12 C13 C14 . . . . -0.5(2) ?
    C12 C13 C14 C15 . . . . -0.5(2) ?
    C12 C13 C14 C21 . . . . 179.53(12) ?
    C13 C14 C15 C16 . . . . 0.9(2) ?
    C21 C14 C15 C16 . . . . -179.06(12) ?
    C12 C11 C16 C15 . . . . -0.5(2) ?
    O3 C11 C16 C15 . . . . 172.89(11) ?
    C14 C15 C16 C11 . . . . -0.5(2) ?
    C13 C14 C21 C22 . . . . -6.20(19) ?
    C15 C14 C21 C22 . . . . 173.79(12) ?
    C13 C14 C21 C26 . . . . 172.90(13) ?
    C15 C14 C21 C26 . . . . -7.11(19) ?
    C26 C21 C22 C23 . . . . 0.6(2) ?
    C14 C21 C22 C23 . . . . 179.73(12) ?
    C21 C22 C23 C24 . . . . 0.2(2) ?
    C22 C23 C24 C25 . . . . -0.6(2) ?
    C23 C24 C25 C26 . . . . 0.3(2) ?
    C24 C25 C26 C21 . . . . 0.5(3) ?
    C22 C21 C26 C25 . . . . -1.0(2) ?
    C14 C21 C26 C25 . . . . 179.89(13) ?
data_Za12
_journal_date_recd_electronic     2009-01-15
_journal_date_accepted     2009-02-28
_journal_name_full     'Acta Crystallographica, Section E'
_journal_year     2009
_journal_volume     65
_journal_issue      4
_journal_page_first     o710
_journal_page_last     o710
_journal_paper_category     QO
_journal_coeditor_code     WW2140
_publ_contact_author_name     'Dr. Mrs. Zareen Akhter'
_publ_contact_author_address
;
Department of Chemistry, Quaid - I- Azam University, Islamabad 45320, Pakistan
;
_publ_contact_author_email     zareenakhter@yahoo.com
_publ_contact_author_fax      92519219888
_publ_contact_author_phone        .92E-306
_publ_section_title
;
4-(4-Nitrophenoxy)biphenyl
;
loop_
    _publ_author_name
    _publ_author_address
    'Akhter, Zareen'
;
Department of Chemistry, Quaid-I-Azam University, Islamabad 45320,
Pakistan
;
    'Akhter, Toheed'
;
Department of Chemistry, Quaid-I-Azam University, Islamabad 45320,
Pakistan
;
    'Bolte, Michael'
;
Institut f\"ur Anorganische Chemie
J. W. Goethe-Universit\"at Frankfurt
Max-von-Laue-Str. 7
60438 Frankfurt/Main
Germany
;
    'Baig, M. Amin'
;
Department of Chemistry, Quaid-I-Azam University, Islamabad 45320,
Pakistan
;
    'Siddiqi, Humaira M.'
;
Department of Chemistry, Quaid-I-Azam University, Islamabad 45320,
Pakistan
;
