# Supplementary material for: 4-(4-Nitro­phenoxy)biphen­yl
Source: Acta Crystallogr Sect E Struct Rep Online. 2009 Mar 6;65(Pt 4):o710. doi: 10.1107/S1600536809007417 (PMC2968949; doi:10.1107/S1600536809007417)
Supplement: Supplementary file 2 [file e-65-0o710-Isup2.hkl]

# 
# h,k,l, Fc-squared, Fo-squared, sigma(Fo-squared) and status flag 
# 
data_I
_shelx_title ' za12 in P21/c' 
_shelx_refln_list_code          4 
_shelx_F_calc_maximum      134.92 
_exptl_crystal_F_000       608.00 
_reflns_d_resolution_high  0.8270 
 
loop_ 
 _symmetry_equiv_pos_as_xyz 
 'x, y, z' 
 '-x, y+1/2, -z+1/2' 
 '-x, -y, -z' 
 'x, -y-1/2, z-1/2' 
 
_cell_length_a     9.6435 
_cell_length_b     5.8648 
_cell_length_c    24.6884 
_cell_angle_alpha  90.000 
_cell_angle_beta   95.704 
_cell_angle_gamma  90.000 
 
_shelx_F_squared_multiplier     1.000 
 
loop_ 
 _refln_index_h 
 _refln_index_k 
 _refln_index_l 
 _refln_F_squared_calc 
 _refln_F_squared_meas 
 _refln_F_squared_sigma 
 _refln_observed_status 
   1   0   0      516.05      440.45     22.28 o 
   2   0   0      131.84      118.49      3.42 o 
   3   0   0       21.86       19.27      1.38 o 
   4   0   0      104.17      101.81      2.07 o 
   5   0   0      534.89      555.20      6.32 o 
   6   0   0     1105.92     1281.83     12.59 o 
   7   0   0       51.68       63.55      1.36 o 
   8   0   0       16.47       15.78      1.21 o 
   9   0   0     1645.46     1723.48     40.49 o 
  10   0   0        0.02        1.18      1.35 o 
  11   0   0        5.45        5.74      1.88 o 
   1   1   0     4321.99     4502.97     36.90 o 
   2   1   0      227.54      219.43      3.88 o 
   3   1   0      325.42      355.57      4.81 o 
   4   1   0      156.81      156.71      1.90 o 
   5   1   0       18.60       20.74      0.87 o 
   6   1   0     1054.22     1102.97     16.50 o 
   7   1   0        0.30        0.89      0.80 o 
   8   1   0      359.28      356.39      5.03 o 
   9   1   0       27.62       28.52      1.06 o 
  10   1   0      158.10      141.20      1.36 o 
  11   1   0       16.21       12.81      1.17 o 
   0   2   0       53.12       44.71      1.83 o 
   1   2   0       53.15       55.28      1.52 o 
   2   2   0        0.00        0.71      0.75 o 
   3   2   0        0.37        0.50      0.81 o 
   4   2   0      143.03      177.84      2.26 o 
   5   2   0        8.37       10.14      0.91 o 
   6   2   0      394.34      390.42      5.94 o 
   7   2   0      461.47      478.14      6.18 o 
   8   2   0       14.74       13.12      1.00 o 
   9   2   0        0.54       -0.14      0.98 o 
  10   2   0        0.00        0.87      1.06 o 
  11   2   0        7.87        6.33      1.22 o 
   1   3   0        7.22        7.14      1.02 o 
   2   3   0       92.56       93.72      1.59 o 
   3   3   0       65.98       65.45      1.23 o 
   4   3   0      116.57      112.81      1.48 o 
   5   3   0       38.77       40.76      1.12 o 
   6   3   0       27.53       20.06      1.06 o 
   7   3   0       52.20       57.45      1.19 o 
   8   3   0      105.62      103.28      2.29 o 
   9   3   0       29.10       29.39      1.27 o 
  10   3   0       14.22       15.67      1.38 o 
   0   4   0      562.06      520.79     21.93 o 
   1   4   0        6.45       10.87      1.23 o 
   2   4   0       62.54       59.91      1.57 o 
   3   4   0      164.33      183.03      3.82 o 
   4   4   0       48.28       45.59      1.33 o 
   5   4   0       32.61       29.24      1.22 o 
   6   4   0      202.85      170.15      1.86 o 
   7   4   0      201.60      204.77      1.89 o 
   8   4   0      108.18       97.20      1.49 o 
   9   4   0      122.09      142.25      2.31 o 
   1   5   0      424.29      440.63      9.10 o 
   2   5   0       13.57       15.25      1.32 o 
   3   5   0       29.49       31.30      1.26 o 
   4   5   0       92.66       90.99      1.78 o 
   5   5   0      139.82      121.42      2.94 o 
   6   5   0        3.05        3.18      1.65 o 
   7   5   0        1.11        1.02      1.50 o 
   8   5   0        0.79        2.09      1.56 o 
   0   6   0        7.72        9.20      3.55 o 
   1   6   0        0.18        1.72      1.85 o 
   2   6   0        2.81        2.21      1.59 o 
   3   6   0        7.51        7.00      1.28 o 
   4   6   0        0.25       -0.94      1.31 o 
   5   6   0        0.04        1.35      1.32 o 
   6   6   0        1.49        1.74      1.99 o 
   1   7   0       10.45        7.06      2.71 o 
 -11   1   1        6.22        5.75      1.13 o 
 -10   1   1      462.67      465.25      5.97 o 
  -9   1   1      116.23      122.14      2.02 o 
  -8   1   1        1.54        1.46      0.85 o 
  -7   1   1       77.77       78.55      1.55 o 
  -6   1   1       22.00       14.00      0.82 o 
  -5   1   1       14.88       17.55      0.89 o 
  -4   1   1      102.48      106.79      1.35 o 
  -3   1   1     4161.75     4401.44     24.78 o 
  -2   1   1       52.76       48.66      1.19 o 
  -1   1   1     3911.78     3963.67     26.60 o 
   0   1   1      401.69      339.41      7.71 o 
   1   1   1     1003.89      953.64     15.63 o 
   2   1   1      859.00      814.99     22.93 o 
   3   1   1        0.02        0.70      0.91 o 
   4   1   1      294.68      334.48      3.24 o 
   5   1   1       92.79      113.04      1.29 o 
   6   1   1      481.87      504.10      3.07 o 
   7   1   1       60.21       62.14      1.03 o 
   8   1   1        6.14        7.39      0.96 o 
   9   1   1      594.21      591.46      8.70 o 
  10   1   1       15.95       14.62      1.09 o 
  11   1   1       34.27       32.32      1.27 o 
 -11   2   1       20.71       18.96      1.20 o 
 -10   2   1       13.32       15.02      1.06 o 
  -9   2   1      296.04      269.70      5.73 o 
  -8   2   1      109.91      115.48      2.04 o 
  -7   2   1       12.88       13.77      0.95 o 
  -6   2   1      118.37      133.73      1.33 o 
  -5   2   1      206.94      207.75      2.92 o 
  -4   2   1       26.75       21.66      0.95 o 
  -3   2   1     2254.72     2491.89     41.95 o 
  -2   2   1      871.53      874.85      9.64 o 
  -1   2   1       57.41       56.52      1.88 o 
   0   2   1       42.04       33.11      1.20 o 
   1   2   1     2065.15     1959.44     20.36 o 
   2   2   1     1273.65     1337.64     13.44 o 
   3   2   1      859.96     1013.74     10.98 o 
   4   2   1      315.00      308.13      2.73 o 
   5   2   1       32.12       24.12      1.03 o 
   6   2   1      484.77      519.77      3.94 o 
   7   2   1      528.05      516.31      7.46 o 
   8   2   1        9.18        8.61      0.94 o 
   9   2   1       51.34       49.08      1.13 o 
  10   2   1        0.34        1.55      1.05 o 
  11   2   1        9.15        8.68      1.22 o 
 -10   3   1        6.62        8.26      1.13 o 
  -9   3   1        5.23        4.82      1.17 o 
  -8   3   1        0.10        1.53      1.00 o 
  -7   3   1        4.78        3.29      1.07 o 
  -6   3   1        3.95        9.21      0.96 o 
  -5   3   1        3.53        2.31      0.99 o 
  -4   3   1      351.18      403.04      5.71 o 
  -3   3   1      317.84      348.69      6.35 o 
  -2   3   1       10.36       15.05      1.15 o 
  -1   3   1      813.13      801.56      4.57 o 
   0   3   1      211.95      188.87      2.52 o 
   1   3   1      236.50      250.81      2.84 o 
   2   3   1      514.53      575.63     10.57 o 
   3   3   1      727.56      777.46     18.73 o 
   4   3   1       22.17       24.41      1.07 o 
   5   3   1       18.75       22.31      1.05 o 
   6   3   1        1.43        0.96      1.06 o 
   7   3   1      187.39      185.97      3.11 o 
   8   3   1      181.96      182.92      1.88 o 
   9   3   1       44.22       48.98      1.71 o 
  10   3   1        0.21        1.68      1.25 o 
  -9   4   1        3.05        2.32      1.31 o 
  -8   4   1       28.50       27.61      1.21 o 
  -7   4   1      773.75      750.33     11.75 o 
  -6   4   1        1.72        0.76      1.22 o 
  -5   4   1       46.17       45.96      1.30 o 
  -4   4   1      105.37      108.98      3.22 o 
  -3   4   1       10.58       10.14      0.90 o 
  -2   4   1       32.05       29.54      1.24 o 
  -1   4   1      376.19      405.62      7.63 o 
   0   4   1        9.80        9.93      1.26 o 
   1   4   1        0.23        1.48      1.06 o 
   2   4   1      177.80      166.54      4.88 o 
   3   4   1       58.41       60.24      2.05 o 
   4   4   1       64.28       63.74      1.61 o 
   5   4   1       55.36       64.59      1.47 o 
   6   4   1       41.16       42.19      1.48 o 
   7   4   1       65.39       70.42      1.68 o 
   8   4   1       46.59       50.22      1.45 o 
   9   4   1       45.17       42.63      1.50 o 
  -8   5   1        2.47        4.52      1.39 o 
  -7   5   1        0.35        0.46      1.36 o 
  -6   5   1       21.26       19.63      1.50 o 
  -5   5   1       82.66       72.49      2.08 o 
  -4   5   1        3.25        2.46      1.30 o 
  -3   5   1       16.32       17.59      1.48 o 
  -2   5   1        2.41        2.58      1.19 o 
  -1   5   1      698.21      708.35     23.17 o 
   0   5   1       18.50       18.97      2.00 o 
   1   5   1      191.87      185.66      3.13 o 
   2   5   1       35.59       34.17      1.61 o 
   3   5   1        0.65        0.45      1.20 o 
   4   5   1       12.52       14.69      1.31 o 
   5   5   1       37.47       30.81      1.68 o 
   6   5   1       25.62       16.59      2.81 o 
   7   5   1       13.10       16.24      1.51 o 
   8   5   1       63.99       60.51      2.85 o 
  -6   6   1       23.12       21.52      1.80 o 
  -5   6   1       38.48       36.53      2.45 o 
  -4   6   1       18.45       18.08      1.35 o 
  -3   6   1        0.83        0.96      1.25 o 
  -2   6   1       97.47       91.39      1.93 o 
  -1   6   1      331.35      323.78      6.37 o 
   0   6   1     1817.01     1795.49     11.15 o 
   1   6   1       88.94       90.63      2.79 o 
   2   6   1        4.96        3.69      1.63 o 
   3   6   1        7.09        8.34      1.28 o 
   4   6   1        3.72        4.90      1.68 o 
   5   6   1       27.51       22.76      1.74 o 
   6   6   1      115.56       87.26      2.14 o 
  -1   7   1       18.91       17.37      2.20 o 
   0   7   1       11.07       11.72      2.59 o 
   1   7   1       12.83       10.80      2.92 o 
 -11   0   2       81.17       77.06      1.81 o 
 -10   0   2      195.00      193.03      2.01 o 
  -9   0   2      157.23      173.03      2.12 o 
  -8   0   2      192.24      197.83      2.03 o 
  -7   0   2        7.12        8.15      1.13 o 
  -6   0   2       29.67       32.82      1.18 o 
  -5   0   2       42.21       41.26      1.24 o 
  -4   0   2      988.55     1006.51      9.89 o 
  -3   0   2      194.61      185.56      3.02 o 
  -2   0   2     3430.41     3337.71     54.10 o 
  -1   0   2       45.13       62.93      2.59 o 
   1   0   2      909.39      768.70      8.22 o 
   2   0   2      495.47      456.94      5.63 o 
   3   0   2       47.27       42.36      1.60 o 
   4   0   2     1484.41     1598.47     37.48 o 
   5   0   2     1643.17     1772.36     42.20 o 
   6   0   2       72.10       93.44      1.75 o 
   7   0   2       60.07       65.09      1.45 o 
   8   0   2       85.33       76.82      1.52 o 
   9   0   2      236.92      258.67      6.19 o 
  10   0   2       94.76       85.66      2.98 o 
  11   0   2       74.66       60.06      2.10 o 
 -11   1   2        0.00        0.66      1.12 o 
 -10   1   2      139.23      141.80      1.47 o 
  -9   1   2       20.98       22.34      0.93 o 
  -8   1   2        0.03        0.92      0.86 o 
  -7   1   2       39.88       44.05      1.05 o 
  -6   1   2      321.20      346.55      2.84 o 
  -5   1   2      196.56      205.07      1.73 o 
  -4   1   2      578.67      623.99      6.79 o 
  -3   1   2      846.09      789.11      9.72 o 
  -2   1   2       70.97       68.28      1.29 o 
  -1   1   2     5444.63     5676.43     93.45 o 
   0   1   2      406.58      331.06      6.25 o 
   1   1   2     5307.63     5445.09    159.68 o 
   2   1   2      102.40       99.95      1.76 o 
   3   1   2        5.48        9.12      0.89 o 
   4   1   2        3.91        5.60      0.80 o 
   5   1   2      365.51      425.47      5.87 o 
   6   1   2      149.27      162.56      2.46 o 
   7   1   2       67.14       67.08      1.58 o 
   8   1   2      263.38      287.11      5.37 o 
   9   1   2       99.43       95.15      1.40 o 
  10   1   2       47.53       39.24      1.14 o 
  11   1   2       20.34       22.64      1.19 o 
 -11   2   2       20.35       21.95      1.25 o 
 -10   2   2       51.09       49.36      1.33 o 
  -9   2   2       77.39       77.19      1.17 o 
  -8   2   2      250.29      249.88      3.66 o 
  -7   2   2      224.31      226.07      2.43 o 
  -6   2   2      199.96      183.49      2.78 o 
  -5   2   2        1.39        3.20      0.87 o 
  -4   2   2     1057.30     1176.83     18.06 o 
  -3   2   2        8.01       13.72      0.89 o 
  -2   2   2      421.95      404.95     15.31 o 
  -1   2   2     3141.74     3351.27     30.12 o 
   0   2   2      111.16       95.93      1.61 o 
   1   2   2        3.55        2.90      0.89 o 
   2   2   2        0.70        0.91      0.95 o 
   3   2   2       36.41       31.31      1.05 o 
   4   2   2       57.76       74.72      1.28 o 
   5   2   2      117.48      117.84      1.40 o 
   6   2   2      435.59      425.00      3.46 o 
   7   2   2      476.91      475.17      6.18 o 
   8   2   2      290.20      302.69      7.05 o 
   9   2   2        0.56        0.76      1.09 o 
  10   2   2        0.00       -0.58      1.20 o 
  11   2   2       47.21       46.50      3.79 o 
 -10   3   2        0.00        1.25      1.17 o 
  -9   3   2       43.13       39.40      1.16 o 
  -8   3   2        2.97        1.68      1.06 o 
  -7   3   2      112.95      106.23      1.92 o 
  -6   3   2        5.06        3.94      0.94 o 
  -5   3   2        1.25        1.19      0.95 o 
  -4   3   2      936.14     1090.26     18.69 o 
  -3   3   2       21.53       15.67      0.93 o 
  -2   3   2       34.27       41.78      1.14 o 
  -1   3   2      131.58      146.56      2.25 o 
   0   3   2      129.86      130.87      2.35 o 
   1   3   2      263.71      253.81      5.21 o 
   2   3   2     4891.69     5596.80    115.39 o 
   3   3   2       49.84       61.79      1.46 o 
   4   3   2        2.18        1.74      0.98 o 
   5   3   2       30.69       35.26      1.22 o 
   6   3   2      126.81      137.97      1.82 o 
   7   3   2      121.42      121.09      1.42 o 
   8   3   2      297.87      302.01      4.56 o 
   9   3   2        3.40        2.34      1.27 o 
  10   3   2        0.38        0.45      1.17 o 
  -9   4   2        8.54        9.07      1.22 o 
  -8   4   2       37.70       39.87      1.27 o 
  -7   4   2       90.32      102.90      1.87 o 
  -6   4   2        6.73        3.67      1.14 o 
  -5   4   2       12.47       10.76      1.04 o 
  -4   4   2       82.14       88.60      1.50 o 
  -3   4   2      205.67      235.37      6.53 o 
  -2   4   2       54.75       55.95      1.38 o 
  -1   4   2        5.59        5.03      1.14 o 
   0   4   2       19.49       16.03      1.26 o 
   1   4   2       33.20       38.52      1.34 o 
   2   4   2       55.90       61.24      1.55 o 
   3   4   2       83.36       96.68      2.29 o 
   4   4   2        1.91        2.43      1.15 o 
   5   4   2       23.48       29.80      1.37 o 
   6   4   2       88.63       73.22      1.46 o 
   7   4   2        6.90        7.40      1.20 o 
   8   4   2       35.84       34.35      1.35 o 
   9   4   2        1.07        0.41      1.33 o 
  -8   5   2        5.76        4.67      1.70 o 
  -7   5   2       23.45       16.73      1.34 o 
  -6   5   2       11.89       11.10      1.42 o 
  -5   5   2       42.26       37.62      1.58 o 
  -4   5   2       44.39       44.69      1.54 o 
  -3   5   2        7.12        7.86      1.12 o 
  -2   5   2       23.68       22.08      1.56 o 
  -1   5   2      191.22      202.53      4.59 o 
   0   5   2      217.80      217.78      3.74 o 
   1   5   2       19.92       19.69      1.57 o 
   2   5   2       66.17       61.43      1.98 o 
   3   5   2        0.06        0.15      1.25 o 
   4   5   2        4.86        6.21      1.63 o 
   5   5   2       55.09       45.07      1.90 o 
   6   5   2       55.53       48.32      3.07 o 
   7   5   2        1.18       -0.02      1.30 o 
   8   5   2       30.02       42.99      1.78 o 
  -6   6   2        0.75        2.37      2.50 o 
  -5   6   2        3.10        2.15      1.47 o 
  -4   6   2       30.19       32.54      1.55 o 
  -3   6   2        4.13        4.04      1.26 o 
  -2   6   2        6.56        6.67      1.38 o 
  -1   6   2        6.96        7.01      1.61 o 
   0   6   2       11.07       10.01      2.47 o 
   1   6   2        5.87        2.60      1.83 o 
   2   6   2        2.19        2.79      1.45 o 
   3   6   2        2.33        3.07      1.17 o 
   4   6   2        3.67        4.07      1.50 o 
   5   6   2        3.46        7.62      1.57 o 
   6   6   2        9.11       10.67      2.47 o 
  -1   7   2       68.98       70.70      3.30 o 
   0   7   2        0.52       -0.55      2.71 o 
   1   7   2        4.62        6.57      2.59 o 
 -11   1   3       56.56       53.39      1.23 o 
 -10   1   3      117.46      123.91      1.79 o 
  -9   1   3        3.01        4.24      0.96 o 
  -8   1   3       55.74       52.18      0.98 o 
  -7   1   3      356.56      372.59      5.60 o 
  -6   1   3       31.73       44.32      0.89 o 
  -5   1   3       93.73       92.75      1.68 o 
  -4   1   3      265.92      265.76      5.27 o 
  -3   1   3      365.65      339.64      4.57 o 
  -2   1   3     3162.78     3053.04     67.56 o 
  -1   1   3     4602.13     4234.56     83.76 o 
   0   1   3        8.44        7.22      0.97 o 
   1   1   3     3911.01     3687.66     49.78 o 
   2   1   3      708.97      656.27     21.61 o 
   3   1   3       14.39       13.19      1.04 o 
   4   1   3      153.21      154.94      1.71 o 
   5   1   3     1109.81     1122.90     15.12 o 
   6   1   3        5.28        7.78      0.95 o 
   7   1   3      148.42      154.56      3.10 o 
   8   1   3      252.22      245.56      2.87 o 
   9   1   3       74.06       73.52      1.62 o 
  10   1   3       20.55       16.80      1.00 o 
  11   1   3        0.67        1.81      1.06 o 
 -11   2   3        3.66        4.52      1.13 o 
 -10   2   3        1.28        1.67      1.09 o 
  -9   2   3      160.93      164.47      3.00 o 
  -8   2   3      687.24      664.54     16.57 o 
  -7   2   3        5.56        5.62      0.85 o 
  -6   2   3        0.00       -0.08      0.74 o 
  -5   2   3      439.03      496.06      6.64 o 
  -4   2   3      403.75      438.23      8.95 o 
  -3   2   3       73.28       87.56      1.51 o 
  -2   2   3      324.12      375.19      6.93 o 
  -1   2   3      217.03      187.01     17.32 o 
   0   2   3      896.11      796.16     23.13 o 
   1   2   3     4556.36     4746.08     51.25 o 
   2   2   3        8.70       11.50      0.88 o 
   3   2   3       74.54       78.62      2.53 o 
   4   2   3      111.62      116.61      3.13 o 
   5   2   3       37.25       35.46      1.32 o 
   6   2   3        2.10        3.40      0.97 o 
   7   2   3      514.78      495.93     11.95 o 
   8   2   3       83.84       90.96      2.24 o 
   9   2   3        0.95        1.84      0.92 o 
  10   2   3      114.57      120.40      3.63 o 
 -10   3   3       24.13       24.59      1.25 o 
  -9   3   3        3.14        1.96      1.08 o 
  -8   3   3        9.64        9.98      1.02 o 
  -7   3   3       65.47       61.24      1.50 o 
  -6   3   3       16.12       15.84      1.09 o 
  -5   3   3        3.03        1.30      0.92 o 
  -4   3   3      197.99      235.45      6.94 o 
  -3   3   3      417.37      421.49      2.90 o 
  -2   3   3        1.25        0.78      1.14 o 
  -1   3   3        1.63        0.84      0.99 o 
   0   3   3       10.17        7.49      0.97 o 
   1   3   3      567.18      587.89     14.34 o 
   2   3   3     2931.82     3236.90    130.63 o 
   3   3   3      149.14      159.78      2.45 o 
   4   3   3        5.16        4.40      0.90 o 
   5   3   3       14.40       14.77      1.11 o 
   6   3   3       60.78       61.98      1.28 o 
   7   3   3       79.62       77.10      1.42 o 
   8   3   3      606.00      583.73      5.03 o 
   9   3   3        0.29        0.65      1.35 o 
  10   3   3        1.63        1.87      1.21 o 
  -9   4   3      106.72      107.02      1.51 o 
  -8   4   3        2.48        2.11      1.09 o 
  -7   4   3       42.66       57.18      1.41 o 
  -6   4   3       20.27       22.96      1.12 o 
  -5   4   3        4.79        3.95      1.01 o 
  -4   4   3      195.79      223.84      3.57 o 
  -3   4   3      394.00      415.97     11.09 o 
  -2   4   3      230.10      225.49      6.04 o 
  -1   4   3      243.73      246.87      2.21 o 
   0   4   3        6.33        6.65      0.98 o 
   1   4   3       38.37       35.27      1.34 o 
   2   4   3       36.76       35.14      1.27 o 
   3   4   3       42.43       46.99      1.39 o 
   4   4   3        3.61        6.62      1.24 o 
   5   4   3      229.12      217.70      4.31 o 
   6   4   3       45.65       46.56      1.88 o 
   7   4   3       32.18       32.03      1.29 o 
   8   4   3      444.52      459.40      6.10 o 
   9   4   3       15.84       15.94      1.32 o 
  -8   5   3        9.78        8.63      1.36 o 
  -7   5   3      172.83      150.00      8.75 o 
  -6   5   3       18.93       19.25      1.77 o 
  -5   5   3        4.55        4.39      1.10 o 
  -4   5   3       97.06       89.60      1.32 o 
  -3   5   3      210.12      213.98      3.11 o 
  -2   5   3       28.83       26.91      1.16 o 
  -1   5   3     1407.54     1451.28     39.39 o 
   0   5   3       45.92       48.25      1.89 o 
   1   5   3        8.79        6.32      1.53 o 
   2   5   3       13.44       13.02      1.23 o 
   3   5   3        4.24        3.80      1.24 o 
   4   5   3        1.16        0.50      1.42 o 
   5   5   3      169.34      153.41      7.78 o 
   6   5   3       73.55       70.79      3.30 o 
   7   5   3       25.53       18.06      1.36 o 
   8   5   3       89.50       88.11      5.09 o 
  -6   6   3        1.75        1.49      1.97 o 
  -5   6   3       26.31       28.40      1.68 o 
  -4   6   3        0.22        0.70      1.42 o 
  -3   6   3        1.90        2.92      1.26 o 
  -2   6   3      354.31      355.04      5.31 o 
  -1   6   3      255.79      257.82      5.29 o 
   0   6   3       27.19       24.48      2.87 o 
   1   6   3       48.65       49.89      2.46 o 
   2   6   3        4.60        4.87      1.59 o 
   3   6   3       63.43       51.55      4.19 o 
   4   6   3        0.99        1.83      1.81 o 
   5   6   3       14.62       13.50      1.64 o 
  -1   7   3      158.09      142.15      4.56 o 
   0   7   3       53.65       47.57      2.69 o 
 -11   0   4      644.51      606.66     23.54 o 
 -10   0   4      225.10      223.26      6.34 o 
  -9   0   4       68.81       71.16      1.55 o 
  -8   0   4        0.28        1.05      1.15 o 
  -7   0   4        0.67        0.46      1.20 o 
  -6   0   4      102.36       99.29      1.98 o 
  -5   0   4      608.64      677.64     18.18 o 
  -4   0   4     1107.77     1150.58     25.26 o 
  -3   0   4      127.42      120.62      2.54 o 
  -1   0   4     1473.91     1117.00     53.89 o 
   0   0   4      446.19      341.04      9.28 o 
   1   0   4     3589.07     3222.30     48.04 o 
   2   0   4     2167.81     1906.38     65.22 o 
   3   0   4     1093.54     1104.92     40.41 o 
   4   0   4     4384.69     5014.05    173.79 o 
   5   0   4     2048.48     2263.15    120.84 o 
   6   0   4       84.70       96.99      4.22 o 
   7   0   4      196.56      191.92      8.91 o 
   8   0   4       41.86       51.34      3.00 o 
   9   0   4      142.80      116.92      1.99 o 
  10   0   4        2.24        3.81      1.34 o 
  11   0   4       23.50       15.89      1.72 o 
 -11   1   4       23.65       28.88      1.16 o 
 -10   1   4      266.27      275.43      3.33 o 
  -9   1   4        7.15        7.26      0.86 o 
  -8   1   4      351.89      383.55      6.17 o 
  -7   1   4      426.23      428.18      7.38 o 
  -6   1   4      240.22      240.45      3.87 o 
  -5   1   4        2.10        5.12      0.79 o 
  -4   1   4      399.58      426.81      7.20 o 
  -3   1   4       53.87       51.65      1.04 o 
  -2   1   4     9222.45     9904.89    232.17 o 
  -1   1   4    18204.67    21097.30    122.48 o 
   0   1   4      340.49      290.36      5.29 o 
   1   1   4     3460.56     3129.80     16.07 o 
   2   1   4      492.43      447.44      9.18 o 
   3   1   4      105.87      114.81      2.23 o 
   4   1   4      279.47      292.70      6.71 o 
   5   1   4      642.58      687.81     13.25 o 
   6   1   4       45.48       52.91      1.47 o 
   7   1   4       71.69       81.34      2.03 o 
   8   1   4      624.84      607.17     16.33 o 
   9   1   4       41.05       40.64      1.28 o 
  10   1   4       34.14       31.16      1.26 o 
  11   1   4        6.90        9.39      0.99 o 
 -11   2   4        4.45        3.88      1.07 o 
 -10   2   4       12.39       11.42      0.96 o 
  -9   2   4       13.76       16.04      0.96 o 
  -8   2   4      155.14      151.23      2.33 o 
  -7   2   4        0.15       -0.04      0.80 o 
  -6   2   4       25.53       23.34      0.87 o 
  -5   2   4       98.16      107.52      1.71 o 
  -4   2   4       72.93       73.77      1.08 o 
  -3   2   4      175.38      176.87      2.49 o 
  -2   2   4      248.21      240.84      2.80 o 
  -1   2   4      428.96      466.99      9.53 o 
   0   2   4       83.17       69.61      2.23 o 
   1   2   4        9.91       11.16      0.84 o 
   2   2   4     1528.30     1622.61     37.75 o 
   3   2   4      420.36      421.68     13.12 o 
   4   2   4        0.01        0.51      0.81 o 
   5   2   4      667.60      673.40      6.35 o 
   6   2   4       15.12       14.60      0.96 o 
   7   2   4       81.41       81.33      1.78 o 
   8   2   4      595.44      609.54     26.86 o 
   9   2   4       10.68       11.94      1.21 o 
  10   2   4       39.95       45.48      2.28 o 
 -10   3   4       10.09       12.82      1.26 o 
  -9   3   4       15.60       17.97      1.13 o 
  -8   3   4        2.30        1.77      0.90 o 
  -7   3   4       37.47       38.41      1.08 o 
  -6   3   4        2.87        2.64      0.88 o 
  -5   3   4       22.45       25.01      1.11 o 
  -4   3   4       20.35       21.91      1.05 o 
  -3   3   4        1.58        0.19      0.82 o 
  -2   3   4      601.03      585.16     15.21 o 
  -1   3   4       22.20       24.61      1.23 o 
   0   3   4       14.61       19.48      0.99 o 
   1   3   4      125.56      125.14      3.73 o 
   2   3   4      139.43      162.14      2.34 o 
   3   3   4      130.73      156.88      2.17 o 
   4   3   4       12.80       16.96      1.12 o 
   5   3   4        2.51        2.76      1.05 o 
   6   3   4      618.98      622.00      9.45 o 
   7   3   4      337.75      344.58      5.79 o 
   8   3   4       89.02       83.32      1.37 o 
   9   3   4       17.86       16.84      1.32 o 
  10   3   4        6.08        7.00      1.47 o 
  -9   4   4      104.09      100.57      1.49 o 
  -8   4   4      215.95      194.75      2.34 o 
  -7   4   4       90.92       93.47      4.03 o 
  -6   4   4        0.60        0.47      1.04 o 
  -5   4   4       11.14       14.11      0.97 o 
  -4   4   4        0.62       -0.36      1.05 o 
  -3   4   4       30.21       37.99      1.10 o 
  -2   4   4      645.51      589.72     15.67 o 
  -1   4   4       37.39       30.59      1.19 o 
   0   4   4        0.42        0.44      0.90 o 
   1   4   4      234.28      262.87      6.25 o 
   2   4   4        0.00        0.44      1.01 o 
   3   4   4        1.06        1.28      1.08 o 
   4   4   4       58.45       45.95      1.42 o 
   5   4   4       33.76       33.87      1.39 o 
   6   4   4       52.91       53.33      1.73 o 
   7   4   4       99.57      108.63      1.55 o 
   8   4   4       13.63       14.41      1.26 o 
   9   4   4        0.90        1.52      1.34 o 
  -8   5   4        9.44       13.21      1.54 o 
  -7   5   4       54.02       40.48      2.35 o 
  -6   5   4        0.00        1.39      1.33 o 
  -5   5   4       71.12       66.37      1.70 o 
  -4   5   4       21.87       23.90      1.22 o 
  -3   5   4        0.99        1.97      1.14 o 
  -2   5   4      387.46      378.48      8.92 o 
  -1   5   4     1272.57     1265.42     27.46 o 
   0   5   4      337.76      348.57      3.12 o 
   1   5   4      120.81      119.97      3.09 o 
   2   5   4       20.34       19.11      1.49 o 
   3   5   4        5.72        5.59      1.36 o 
   4   5   4        6.30        7.58      1.45 o 
   5   5   4       73.53       67.81      2.02 o 
   6   5   4        2.48        2.18      1.26 o 
   7   5   4       92.23       88.51      1.91 o 
  -6   6   4       19.83       21.66      1.39 o 
  -5   6   4        0.28        0.43      1.37 o 
  -4   6   4       12.96       16.30      1.16 o 
  -3   6   4        0.02        1.60      1.16 o 
  -2   6   4       27.65       30.29      1.52 o 
  -1   6   4        0.53        0.83      1.66 o 
   0   6   4       32.75       34.22      2.15 o 
   1   6   4        9.14        8.01      1.78 o 
   2   6   4       22.64       20.89      1.45 o 
   3   6   4       26.19       25.25      1.62 o 
   4   6   4        3.73        2.89      1.83 o 
   5   6   4        8.49       12.58      1.70 o 
   0   7   4       69.02       66.04      5.01 o 
 -11   1   5        0.22        1.53      1.14 o 
 -10   1   5       22.96       21.49      0.98 o 
  -9   1   5       31.69       34.32      1.15 o 
  -8   1   5      296.46      313.45      5.75 o 
  -7   1   5       81.53       72.94      1.32 o 
  -6   1   5       20.19       17.64      0.74 o 
  -5   1   5     2142.68     2381.38     39.60 o 
  -4   1   5        0.05        0.91      0.67 o 
  -3   1   5       33.56       26.85      0.90 o 
  -2   1   5     2816.10     2499.49     64.71 o 
  -1   1   5    11978.00    13283.51    335.53 o 
   0   1   5     2404.28     2112.43     39.15 o 
   1   1   5     1076.71      976.17     14.96 o 
   2   1   5       71.16       67.96      1.21 o 
   3   1   5       42.28       49.17      0.99 o 
   4   1   5      422.44      454.50     11.38 o 
   5   1   5       24.14       39.55      1.13 o 
   6   1   5      110.81      127.67      3.87 o 
   7   1   5      593.14      593.85     16.72 o 
   8   1   5       21.36       24.65      1.09 o 
   9   1   5      106.23      101.30      4.27 o 
  10   1   5        1.30        1.12      1.08 o 
  11   1   5        0.13        0.02      1.22 o 
 -11   2   5       41.70       35.10      1.46 o 
 -10   2   5       46.60       48.95      1.23 o 
  -9   2   5        1.65        1.69      0.81 o 
  -8   2   5       66.47       59.46      1.40 o 
  -7   2   5      126.61      122.22      1.35 o 
  -6   2   5       21.61       22.10      0.83 o 
  -5   2   5        2.50        5.37      0.78 o 
  -4   2   5      105.78      118.83      2.19 o 
  -3   2   5      586.30      572.76      7.54 o 
  -2   2   5      406.81      466.13      9.25 o 
  -1   2   5      765.45      702.56      9.59 o 
   0   2   5      768.59      771.93     13.71 o 
   1   2   5     1419.83     1573.03     14.09 o 
   2   2   5      127.32      125.26      3.16 o 
   3   2   5      259.90      272.64      4.99 o 
   4   2   5        1.87        0.30      0.98 o 
   5   2   5      307.49      308.02      6.85 o 
   6   2   5        0.22       -0.32      0.93 o 
   7   2   5      429.47      423.54     12.04 o 
   8   2   5        6.13        7.95      0.97 o 
   9   2   5       33.70       33.39      1.89 o 
  10   2   5        4.87        5.13      1.11 o 
 -10   3   5        0.12       -0.53      1.14 o 
  -9   3   5       17.71       14.48      1.06 o 
  -8   3   5        0.20        0.86      1.01 o 
  -7   3   5      104.89       96.43      2.79 o 
  -6   3   5       62.97       63.11      1.08 o 
  -5   3   5       26.25       25.21      0.92 o 
  -4   3   5       58.41       63.45      1.12 o 
  -3   3   5      159.53      145.09      1.61 o 
  -2   3   5      176.87      161.60      2.73 o 
  -1   3   5       58.20       46.83      1.27 o 
   0   3   5        0.31        1.54      0.81 o 
   1   3   5      833.35      881.49     10.91 o 
   2   3   5        8.79        8.76      0.91 o 
   3   3   5        0.26        0.69      0.89 o 
   4   3   5       66.82       68.09      1.75 o 
   5   3   5       35.62       39.04      1.23 o 
   6   3   5      461.74      463.12      5.92 o 
   7   3   5       79.06       84.27      1.57 o 
   8   3   5       42.82       39.61      1.22 o 
   9   3   5       12.01       12.63      1.21 o 
  10   3   5        2.42        3.39      1.34 o 
  -9   4   5       59.14       43.99      1.56 o 
  -8   4   5       20.13       24.13      1.27 o 
  -7   4   5       14.50       15.90      1.14 o 
  -6   4   5       83.98       82.08      1.70 o 
  -5   4   5       11.97       12.81      1.05 o 
  -4   4   5      102.66      103.57      2.97 o 
  -3   4   5      947.13      989.77     18.86 o 
  -2   4   5      438.71      458.53     11.20 o 
  -1   4   5      100.05      102.33      3.53 o 
   0   4   5        2.16        1.38      1.00 o 
   1   4   5       16.96       19.48      1.11 o 
   2   4   5      139.71      150.78      1.97 o 
   3   4   5       82.89       82.66      2.42 o 
   4   4   5        4.46        5.35      1.19 o 
   5   4   5       68.47       65.41      1.47 o 
   6   4   5       32.52       32.97      1.28 o 
   7   4   5       85.62       80.70      1.45 o 
   8   4   5      223.30      218.75      2.11 o 
   9   4   5       16.21       17.49      1.27 o 
  -8   5   5       35.24       32.81      1.53 o 
  -7   5   5       27.29       24.01      1.82 o 
  -6   5   5       56.03       53.28      1.57 o 
  -5   5   5        5.20        5.42      1.13 o 
  -4   5   5        0.16        0.17      1.03 o 
  -3   5   5        7.84        8.36      1.13 o 
  -2   5   5      587.84      607.51     15.93 o 
  -1   5   5       16.27       17.29      1.40 o 
   0   5   5      264.02      271.82      4.22 o 
   1   5   5       91.67       84.01      2.41 o 
   2   5   5       28.69       26.65      1.27 o 
   3   5   5       19.10       18.90      1.37 o 
   4   5   5        0.39        0.70      1.46 o 
   5   5   5       24.95       21.47      1.55 o 
   6   5   5       36.47       33.58      1.40 o 
   7   5   5      126.11      124.02      3.55 o 
  -6   6   5        0.82        1.86      3.37 o 
  -5   6   5       91.17       93.26      3.37 o 
  -4   6   5        4.37        4.17      1.23 o 
  -3   6   5        2.00        3.04      1.20 o 
  -2   6   5      910.37      956.84     12.14 o 
  -1   6   5       42.74       43.19      1.76 o 
   0   6   5        3.48        4.87      1.77 o 
   1   6   5       19.29       19.20      2.23 o 
   2   6   5        3.47        3.84      1.50 o 
   3   6   5       14.29       12.19      1.47 o 
   4   6   5      587.75      504.10      6.69 o 
   5   6   5       10.75        9.88      1.90 o 
 -11   0   6      492.52      477.17      9.36 o 
 -10   0   6       10.62       12.05      1.51 o 
  -9   0   6       30.44       29.07      1.34 o 
  -8   0   6       85.67       86.93      2.45 o 
  -7   0   6       46.65       48.57      2.08 o 
  -6   0   6       48.34       47.98      1.71 o 
  -5   0   6      605.29      606.15     19.41 o 
  -4   0   6       33.51       35.82      1.15 o 
  -3   0   6       11.39       11.28      1.18 o 
  -2   0   6     7306.13     7797.92    465.88 o 
  -1   0   6     2388.77     2066.27     77.55 o 
   0   0   6     1164.53      929.91      5.33 o 
   1   0   6     1827.40     1596.35     27.69 o 
   2   0   6     2181.38     1939.87     54.27 o 
   3   0   6      229.44      206.97     13.82 o 
   4   0   6     5178.35     6329.59    272.47 o 
   5   0   6      457.60      490.63     20.30 o 
   6   0   6      217.73      224.89      7.56 o 
   7   0   6       56.61       73.62      3.33 o 
   8   0   6       60.66       46.03      1.92 o 
   9   0   6      336.86      285.11      8.17 o 
  10   0   6       20.17       15.14      1.89 o 
  11   0   6       13.59       11.71      1.61 o 
 -11   1   6       79.42       73.82      1.34 o 
 -10   1   6       36.80       36.67      1.13 o 
  -9   1   6       32.67       28.05      0.91 o 
  -8   1   6       52.10       44.74      1.02 o 
  -7   1   6      666.03      675.69     16.11 o 
  -6   1   6       85.42       96.40      2.58 o 
  -5   1   6      243.58      259.45      5.63 o 
  -4   1   6      106.18      107.97      1.71 o 
  -3   1   6      675.48      602.02     11.21 o 
  -2   1   6     3155.99     2840.18     83.29 o 
  -1   1   6    10073.35    10181.70    100.69 o 
   0   1   6       38.27       32.47      0.85 o 
   1   1   6       47.35       39.72      0.93 o 
   2   1   6      645.01      566.95      8.36 o 
   3   1   6       46.51       50.06      2.05 o 
   4   1   6       17.66       25.42      0.86 o 
   5   1   6      189.57      178.08      5.50 o 
   6   1   6      535.67      522.73     18.40 o 
   7   1   6      520.90      519.56     20.22 o 
   8   1   6       21.55       22.90      0.98 o 
   9   1   6       31.18       32.03      2.01 o 
  10   1   6       69.33       56.60      1.64 o 
  11   1   6        0.75        5.06      3.22 o 
 -11   2   6       45.15       42.10      1.26 o 
 -10   2   6       11.08       11.33      1.10 o 
  -9   2   6       41.42       38.17      1.01 o 
  -8   2   6       35.26       30.82      1.34 o 
  -7   2   6        0.48        1.17      0.82 o 
  -6   2   6      113.20      132.01      2.45 o 
  -5   2   6      245.78      260.58      6.37 o 
  -4   2   6      567.12      630.18     14.37 o 
  -3   2   6     4520.34     4850.81    130.55 o 
  -2   2   6      155.90      154.08      3.50 o 
  -1   2   6       37.26       36.09      1.12 o 
   0   2   6      418.81      455.26     12.59 o 
   1   2   6      235.29      235.26      3.33 o 
   2   2   6      900.77      980.53      8.72 o 
   3   2   6      415.28      456.25     13.50 o 
   4   2   6        0.27       -0.37      0.85 o 
   5   2   6       23.58       24.11      0.99 o 
   6   2   6       35.40       35.15      1.00 o 
   7   2   6       88.63       89.46      1.76 o 
   8   2   6       38.53       41.53      1.40 o 
   9   2   6       67.80       73.39      4.14 o 
  10   2   6       29.63       29.51      1.82 o 
 -10   3   6       17.02       19.79      1.16 o 
  -9   3   6      151.47      141.65      4.39 o 
  -8   3   6       21.12       21.92      1.11 o 
  -7   3   6        0.29        0.91      0.89 o 
  -6   3   6       12.02       11.32      0.83 o 
  -5   3   6       11.39        9.86      0.89 o 
  -4   3   6        4.14        7.35      0.97 o 
  -3   3   6      311.57      304.69      5.84 o 
  -2   3   6       29.44       40.35      0.99 o 
  -1   3   6        4.24        5.30      0.86 o 
   0   3   6      593.30      702.61     12.38 o 
   1   3   6      189.67      189.93      5.17 o 
   2   3   6      124.21      114.26      3.66 o 
   3   3   6       13.28       10.93      0.83 o 
   4   3   6      137.76      126.70      2.74 o 
   5   3   6      206.47      201.78      2.67 o 
   6   3   6      627.33      652.80      9.02 o 
   7   3   6      354.38      340.18      4.54 o 
   8   3   6       44.66       43.20      1.14 o 
   9   3   6        3.54        3.37      1.22 o 
  -9   4   6       22.79       22.58      1.54 o 
  -8   4   6       18.00       13.65      1.20 o 
  -7   4   6        3.14        2.69      1.07 o 
  -6   4   6       18.95       13.78      1.04 o 
  -5   4   6       24.93       31.87      1.20 o 
  -4   4   6      132.89      121.89      2.63 o 
  -3   4   6        0.31        0.60      1.04 o 
  -2   4   6      285.17      254.77      4.40 o 
  -1   4   6        0.21        0.47      0.81 o 
   0   4   6      121.14      111.61      2.97 o 
   1   4   6      641.90      701.84     21.83 o 
   2   4   6       20.92       24.94      1.04 o 
   3   4   6       33.67       34.42      1.22 o 
   4   4   6       49.45       40.94      1.18 o 
   5   4   6        9.90        8.28      1.15 o 
   6   4   6       36.14       38.36      1.20 o 
   7   4   6      271.83      264.26      4.23 o 
   8   4   6        0.92        1.38      1.38 o 
   9   4   6        6.77        9.33      1.60 o 
  -8   5   6       31.21       33.17      3.19 o 
  -7   5   6        6.99        5.31      1.28 o 
  -6   5   6       41.13       47.44      1.92 o 
  -5   5   6       59.07       55.88      1.59 o 
  -4   5   6        3.32        4.10      1.05 o 
  -3   5   6       31.41       33.76      1.62 o 
  -2   5   6        9.75        9.49      1.11 o 
  -1   5   6        3.68        2.42      0.99 o 
   0   5   6       64.12       62.71      1.63 o 
   1   5   6       12.20       14.13      1.15 o 
   2   5   6        0.03        0.73      1.22 o 
   3   5   6       83.90       82.01      1.62 o 
   4   5   6       29.68       23.82      1.49 o 
   5   5   6        8.20        7.30      1.45 o 
   6   5   6        4.00        3.59      1.37 o 
   7   5   6       87.10       82.31      1.70 o 
  -5   6   6        5.38        3.63      1.31 o 
  -4   6   6        1.92        1.53      1.16 o 
  -3   6   6        3.74        5.00      1.23 o 
  -2   6   6       98.40      107.27      1.60 o 
  -1   6   6        8.03        8.46      1.38 o 
   0   6   6        0.02        0.19      1.49 o 
   1   6   6        0.61        1.51      1.90 o 
   2   6   6        4.38        4.24      1.44 o 
   3   6   6        1.84        3.07      1.49 o 
   4   6   6        0.77        0.57      1.80 o 
   5   6   6        4.59        4.14      1.89 o 
 -11   1   7        6.26        4.85      1.03 o 
 -10   1   7       99.31       95.81      2.63 o 
  -9   1   7      173.06      173.37      3.94 o 
  -8   1   7       48.32       46.20      1.27 o 
  -7   1   7        9.54        8.79      0.78 o 
  -6   1   7      300.47      320.88      7.58 o 
  -5   1   7      102.97      115.65      2.78 o 
  -4   1   7      101.60      101.49      2.75 o 
  -3   1   7     1932.44     1841.92     44.53 o 
  -2   1   7     2314.06     2111.76     34.40 o 
  -1   1   7    10129.41    10333.21    174.50 o 
   0   1   7     4628.51     4473.64     41.84 o 
   1   1   7      685.29      606.03     11.80 o 
   2   1   7       50.58       48.37      0.88 o 
   3   1   7      100.02       99.60      2.89 o 
   4   1   7      273.97      280.91      7.35 o 
   5   1   7       28.44       20.64      0.81 o 
   6   1   7       33.77       32.85      1.56 o 
   7   1   7      547.72      528.74     17.90 o 
   8   1   7       57.26       54.01      1.17 o 
   9   1   7       27.61       25.28      1.08 o 
  10   1   7       75.09       63.39      2.06 o 
 -11   2   7        3.02        1.96      1.22 o 
 -10   2   7       47.98       44.57      1.32 o 
  -9   2   7        4.40        3.88      0.95 o 
  -8   2   7       74.56       76.35      1.85 o 
  -7   2   7       57.72       59.46      1.61 o 
  -6   2   7        2.65        3.79      0.79 o 
  -5   2   7      254.82      291.81      8.41 o 
  -4   2   7       93.25       96.77      1.76 o 
  -3   2   7      125.20      143.70      3.53 o 
  -2   2   7      361.13      342.35      6.56 o 
  -1   2   7       98.61       92.50      2.45 o 
   0   2   7      839.30      889.74     20.55 o 
   1   2   7     2824.55     3102.16     22.93 o 
   2   2   7      245.13      247.07      1.92 o 
   3   2   7      287.96      288.75     10.46 o 
   4   2   7        2.19        4.99      0.80 o 
   5   2   7       81.54       78.31      1.48 o 
   6   2   7      287.51      285.74      4.32 o 
   7   2   7     1147.64     1171.43     28.64 o 
   8   2   7        9.15        8.84      0.99 o 
   9   2   7       11.74       13.69      1.10 o 
  10   2   7       49.73       44.66      2.75 o 
 -10   3   7       31.76       32.43      1.71 o 
  -9   3   7      173.90      169.01      6.86 o 
  -8   3   7       40.95       39.09      1.72 o 
  -7   3   7       25.18       28.89      1.53 o 
  -6   3   7        2.80        3.19      0.79 o 
  -5   3   7        2.67        3.70      0.95 o 
  -4   3   7        0.01        1.01      0.81 o 
  -3   3   7      507.22      541.84      7.63 o 
  -2   3   7        6.09       12.93      0.90 o 
  -1   3   7        3.36        2.39      0.75 o 
   0   3   7     2314.97     2585.87     64.13 o 
   1   3   7       85.63       74.43      1.54 o 
   2   3   7       11.91       14.59      1.57 o 
   3   3   7       12.28       15.54      0.95 o 
   4   3   7        0.23        0.52      1.08 o 
   5   3   7        8.18       11.94      0.99 o 
   6   3   7     2843.01     2962.31     36.25 o 
   7   3   7      217.68      225.45      5.66 o 
   8   3   7        0.27        1.47      1.27 o 
   9   3   7       84.42       89.79      1.48 o 
  -9   4   7        0.37        0.27      1.17 o 
  -8   4   7       22.86       25.76      1.82 o 
  -7   4   7       23.73       22.59      1.06 o 
  -6   4   7        7.69        4.06      1.24 o 
  -5   4   7      450.77      453.78      7.33 o 
  -4   4   7       39.92       40.86      1.16 o 
  -3   4   7      827.78      861.03     21.96 o 
  -2   4   7      120.82      133.26      2.70 o 
  -1   4   7      118.43      117.22      2.12 o 
   0   4   7      689.20      738.36     14.83 o 
   1   4   7        0.99        0.57      0.94 o 
   2   4   7       54.60       63.52      1.36 o 
   3   4   7       84.89       81.55      2.09 o 
   4   4   7       19.34       19.03      1.10 o 
   5   4   7       17.53       19.76      1.20 o 
   6   4   7       86.07       96.44      1.71 o 
   7   4   7        2.56        2.85      1.33 o 
   8   4   7       66.79       66.07      1.86 o 
  -7   5   7       13.99       14.14      1.28 o 
  -6   5   7      144.92      135.05      4.77 o 
  -5   5   7       21.08       19.68      1.11 o 
  -4   5   7        1.85        1.77      0.99 o 
  -3   5   7      459.12      470.68      8.83 o 
  -2   5   7       30.69       32.62      1.28 o 
  -1   5   7       65.95       66.35      1.60 o 
   0   5   7      102.60      103.11      3.53 o 
   1   5   7        0.51        1.52      0.98 o 
   2   5   7        0.81        0.76      1.17 o 
   3   5   7      157.01      157.69      4.17 o 
   4   5   7       52.79       46.37      1.58 o 
   5   5   7      102.87       93.04      4.86 o 
   6   5   7       13.76       13.12      1.47 o 
   7   5   7        0.05       -0.27      1.45 o 
  -5   6   7       19.47       21.39      1.32 o 
  -4   6   7        0.00        0.69      1.28 o 
  -3   6   7        0.57        0.96      1.15 o 
  -2   6   7       52.14       59.56      1.40 o 
  -1   6   7        0.03       -0.91      1.09 o 
   0   6   7        3.71        4.31      1.64 o 
   1   6   7        4.94        4.34      1.37 o 
   2   6   7        2.59        3.20      1.55 o 
   3   6   7       15.72       12.38      1.66 o 
   4   6   7       32.23       28.54      1.90 o 
   5   6   7        0.92        0.12      1.48 o 
 -11   0   8       18.61       14.38      1.37 o 
 -10   0   8       59.18       63.10      1.86 o 
  -9   0   8       49.15       50.08      2.95 o 
  -8   0   8       15.90       14.36      1.21 o 
  -7   0   8        3.28        4.97      1.09 o 
  -6   0   8      138.13      140.76      5.10 o 
  -5   0   8      262.48      264.55     12.25 o 
  -4   0   8      763.50      640.17     30.91 o 
  -3   0   8       35.14       30.90      0.93 o 
  -2   0   8       15.16       15.09      0.94 o 
  -1   0   8        1.55        1.51      0.76 o 
   0   0   8      688.66      540.03     21.86 o 
   1   0   8     1143.81      902.29     35.66 o 
   2   0   8     1510.39     1459.12     51.04 o 
   3   0   8      450.61      467.55     14.04 o 
   4   0   8      316.50      309.62     20.99 o 
   5   0   8      673.95      699.04     23.49 o 
   6   0   8       46.02       45.66      2.60 o 
   7   0   8       44.22       30.80      2.50 o 
   8   0   8        0.14        1.55      1.49 o 
   9   0   8      309.09      260.19      9.32 o 
  10   0   8        1.77       -0.23      1.62 o 
 -11   1   8        9.07        9.43      1.00 o 
 -10   1   8        7.90        7.42      0.96 o 
  -9   1   8      393.68      380.54     10.90 o 
  -8   1   8        0.39        0.65      0.70 o 
  -7   1   8       98.27      112.04      2.44 o 
  -6   1   8      495.17      534.77     13.40 o 
  -5   1   8      137.24      135.46      3.36 o 
  -4   1   8      492.77      530.50     14.89 o 
  -3   1   8     4642.72     4577.35     76.63 o 
  -2   1   8       29.47       31.40      1.29 o 
  -1   1   8     5590.83     5350.34     47.29 o 
   0   1   8        5.26        3.28      0.61 o 
   1   1   8       31.59       39.36      0.82 o 
   2   1   8      362.30      332.44      4.33 o 
   3   1   8     1887.00     1923.20     48.15 o 
   4   1   8      887.26      904.05     18.99 o 
   5   1   8       18.84       23.28      0.84 o 
   6   1   8       91.23       85.99      4.22 o 
   7   1   8        0.00        0.15      0.82 o 
   8   1   8       49.71       45.89      2.98 o 
   9   1   8        7.55        6.02      1.04 o 
  10   1   8        6.45        5.75      1.12 o 
 -10   2   8        0.47        1.19      1.00 o 
  -9   2   8        5.71        6.31      0.94 o 
  -8   2   8        0.95        0.42      0.85 o 
  -7   2   8       91.38       92.56      3.14 o 
  -6   2   8       11.20       10.23      0.78 o 
  -5   2   8        6.74        9.34      0.76 o 
  -4   2   8      417.28      418.04      7.73 o 
  -3   2   8     1439.51     1366.75     29.64 o 
  -2   2   8      190.31      157.47      4.06 o 
  -1   2   8        0.54        0.28      0.64 o 
   0   2   8     1096.93     1117.57     20.85 o 
   1   2   8      728.63      807.07      7.61 o 
   2   2   8       53.84       49.99      1.05 o 
   3   2   8       64.80       78.36      1.33 o 
   4   2   8      108.83      104.21      2.11 o 
   5   2   8      291.82      279.34      6.59 o 
   6   2   8      596.22      586.85     12.03 o 
   7   2   8      431.64      426.90     12.96 o 
   8   2   8      234.92      235.52      9.39 o 
   9   2   8       88.12       81.47      4.12 o 
  10   2   8       39.52       44.31      2.49 o 
 -10   3   8        6.64        7.15      1.05 o 
  -9   3   8       90.51       76.86      3.57 o 
  -8   3   8        0.47        1.19      0.88 o 
  -7   3   8       10.99       13.07      0.88 o 
  -6   3   8        6.79       10.55      1.01 o 
  -5   3   8       16.25       19.78      0.89 o 
  -4   3   8        8.94        4.19      0.76 o 
  -3   3   8      179.72      196.23      3.03 o 
  -2   3   8        4.61        2.52      0.81 o 
  -1   3   8       16.63       17.01      0.89 o 
   0   3   8     1553.09     1707.40     28.02 o 
   1   3   8       41.66       52.94      1.38 o 
   2   3   8       92.12       88.97      1.85 o 
   3   3   8       54.02       65.32      1.12 o 
   4   3   8      220.44      227.70      6.07 o 
   5   3   8       74.98       77.92      3.99 o 
   6   3   8     1638.99     1718.00     36.78 o 
   7   3   8       16.35       18.32      1.06 o 
   8   3   8       31.27       32.20      1.28 o 
   9   3   8       28.73       32.77      1.52 o 
  -9   4   8       24.92       22.28      1.33 o 
  -8   4   8       48.85       44.62      3.26 o 
  -7   4   8       15.31       17.73      1.76 o 
  -6   4   8       62.05       51.90      2.13 o 
  -5   4   8        4.14        2.76      0.97 o 
  -4   4   8      339.29      342.94      7.71 o 
  -3   4   8        6.39        6.90      0.94 o 
  -2   4   8      327.44      328.44      9.06 o 
  -1   4   8       35.00       32.83      1.14 o 
   0   4   8       33.36       30.22      0.98 o 
   1   4   8       12.98       13.32      1.00 o 
   2   4   8       11.29       12.55      1.01 o 
   3   4   8       57.49       56.91      1.59 o 
   4   4   8        1.69        1.29      1.04 o 
   5   4   8        5.97        7.99      1.22 o 
   6   4   8        1.25        1.40      1.28 o 
   7   4   8       42.55       35.84      1.25 o 
   8   4   8        0.95        2.30      1.38 o 
  -7   5   8       12.33       10.12      1.23 o 
  -6   5   8       28.90       31.53      1.19 o 
  -5   5   8       20.01       18.93      1.28 o 
  -4   5   8       19.47       20.49      1.20 o 
  -3   5   8      623.88      637.37     10.82 o 
  -2   5   8      227.07      247.31      2.40 o 
  -1   5   8      184.25      199.78      3.56 o 
   0   5   8       12.13       11.06      1.05 o 
   1   5   8       13.90       14.79      1.11 o 
   2   5   8       48.87       41.80      1.18 o 
   3   5   8       32.03       29.82      1.26 o 
   4   5   8        1.04        0.97      1.24 o 
   5   5   8        4.63        3.75      1.44 o 
   6   5   8        1.91        0.65      1.28 o 
   7   5   8       41.02       36.36      1.38 o 
  -5   6   8        0.10       -0.03      1.32 o 
  -4   6   8       34.43       38.69      1.93 o 
  -3   6   8       50.47       58.36      1.47 o 
  -2   6   8       30.80       31.06      1.39 o 
  -1   6   8       61.27       64.10      2.91 o 
   0   6   8        1.33        2.73      1.23 o 
   1   6   8       18.08       18.79      1.35 o 
   2   6   8        4.73        6.23      1.37 o 
   3   6   8        8.48        8.03      1.59 o 
   4   6   8        2.10        1.11      1.50 o 
   5   6   8        0.01        0.18      6.18 o 
 -11   1   9       11.56       13.13      1.05 o 
 -10   1   9       14.22       13.64      1.02 o 
  -9   1   9       59.75       56.74      1.47 o 
  -8   1   9        1.88        2.14      0.72 o 
  -7   1   9       21.42       23.43      0.81 o 
  -6   1   9       81.35       87.38      3.10 o 
  -5   1   9      719.31      741.84     15.42 o 
  -4   1   9      438.30      451.85     11.62 o 
  -3   1   9     1740.96     1674.66     50.48 o 
  -2   1   9      223.09      192.69      4.29 o 
  -1   1   9        2.75        2.70      0.60 o 
   0   1   9      222.63      196.66      2.04 o 
   1   1   9      847.17      768.43      7.91 o 
   2   1   9      596.34      574.06     15.79 o 
   3   1   9     1585.41     1617.68     36.08 o 
   4   1   9      684.55      703.77     25.18 o 
   5   1   9       12.97       16.92      0.80 o 
   6   1   9        3.58        3.61      0.92 o 
   7   1   9        4.27        2.73      0.89 o 
   8   1   9        8.59        8.66      0.91 o 
   9   1   9       26.78       25.09      1.52 o 
  10   1   9        4.16        4.45      0.99 o 
 -10   2   9       75.09       70.62      2.90 o 
  -9   2   9       11.87       10.82      0.94 o 
  -8   2   9        0.68        0.71      0.72 o 
  -7   2   9        0.19        0.95      0.77 o 
  -6   2   9       56.87       60.02      1.59 o 
  -5   2   9       81.80       96.45      3.48 o 
  -4   2   9     1413.10     1335.73     39.79 o 
  -3   2   9      252.99      269.51      4.73 o 
  -2   2   9       54.78       60.78      0.90 o 
  -1   2   9      824.80      875.88     15.87 o 
   0   2   9     2115.10     2112.73     24.58 o 
   1   2   9     1479.24     1625.99     37.19 o 
   2   2   9       30.70       30.88      0.88 o 
   3   2   9        0.18        0.61      0.69 o 
   4   2   9        6.89        5.97      0.91 o 
   5   2   9      337.67      332.74      9.04 o 
   6   2   9        2.71        3.59      1.02 o 
   7   2   9      299.14      294.12      8.39 o 
   8   2   9        0.66        1.03      0.99 o 
   9   2   9       12.51        8.94      1.06 o 
  10   2   9        2.26        1.89      1.26 o 
 -10   3   9        5.76        8.32      1.13 o 
  -9   3   9       37.39       31.23      1.53 o 
  -8   3   9       21.93       20.67      0.97 o 
  -7   3   9       21.88       24.93      1.33 o 
  -6   3   9      118.22      123.45      4.50 o 
  -5   3   9       45.67       43.30      1.12 o 
  -4   3   9       28.45       23.28      0.83 o 
  -3   3   9      146.84      147.14      2.23 o 
  -2   3   9      155.65      160.54      3.15 o 
  -1   3   9        8.60       12.19      0.77 o 
   0   3   9       29.98       51.21      1.02 o 
   1   3   9        0.95        0.99      0.89 o 
   2   3   9       61.34       51.33      1.09 o 
   3   3   9       17.29       13.66      0.89 o 
   4   3   9       59.04       64.70      1.41 o 
   5   3   9       38.25       40.52      1.80 o 
   6   3   9      185.87      197.21      4.74 o 
   7   3   9       42.07       39.53      1.68 o 
   8   3   9       15.10       15.80      1.23 o 
   9   3   9        0.25        1.27      1.42 o 
  -9   4   9        3.08        3.46      1.03 o 
  -8   4   9       23.33       20.37      1.16 o 
  -7   4   9       15.95       16.13      1.05 o 
  -6   4   9      220.71      206.64      7.20 o 
  -5   4   9       93.35       85.39      1.86 o 
  -4   4   9      169.70      169.16      4.50 o 
  -3   4   9      709.87      741.79     26.65 o 
  -2   4   9       48.62       50.55      1.21 o 
  -1   4   9      339.51      340.23      2.40 o 
   0   4   9       53.83       53.84      1.25 o 
   1   4   9        0.01        0.37      0.89 o 
   2   4   9       67.45       70.39      1.89 o 
   3   4   9        5.74        7.08      0.92 o 
   4   4   9       12.12       13.09      1.13 o 
   5   4   9       17.53       15.43      1.20 o 
   6   4   9      703.51      695.92     20.67 o 
   7   4   9       74.73       73.21      1.55 o 
   8   4   9       12.65       13.33      1.19 o 
  -7   5   9       13.31       16.62      1.31 o 
  -6   5   9       33.81       35.22      1.30 o 
  -5   5   9       18.30       20.19      1.20 o 
  -4   5   9      271.79      294.27      4.49 o 
  -3   5   9      203.51      208.42      4.97 o 
  -2   5   9      262.17      286.67      6.71 o 
  -1   5   9      292.00      294.55      8.75 o 
   0   5   9        2.07        2.96      0.85 o 
   1   5   9       10.15       10.58      1.09 o 
   2   5   9        3.05        0.90      1.11 o 
   3   5   9      222.46      207.37      5.42 o 
   4   5   9        0.16        0.86      1.20 o 
   5   5   9       21.55       23.17      1.26 o 
   6   5   9        8.22        6.21      1.28 o 
   7   5   9        2.69        3.54      1.67 o 
  -5   6   9       28.77       29.30      1.47 o 
  -4   6   9        0.37        0.91      1.28 o 
  -3   6   9        1.44        1.18      1.19 o 
  -2   6   9        4.61        4.97      1.17 o 
  -1   6   9        0.04        0.77      1.18 o 
   0   6   9       13.92       17.79      1.27 o 
   1   6   9        1.85        1.40      1.19 o 
   2   6   9      219.54      199.35     10.71 o 
   3   6   9        4.29        3.96      1.39 o 
   4   6   9        0.19        1.53      1.61 o 
 -11   0  10        5.14        6.63      1.64 o 
 -10   0  10       40.22       36.72      1.40 o 
  -9   0  10      255.43      263.21      9.73 o 
  -8   0  10      603.42      639.51     28.15 o 
  -7   0  10      894.58      886.84     50.86 o 
  -6   0  10        0.21       -0.16      0.88 o 
  -5   0  10       13.06       24.38      0.96 o 
  -4   0  10      426.89      529.40     19.02 o 
  -3   0  10       11.15       20.94      2.34 o 
  -2   0  10      723.45      609.67      6.57 o 
  -1   0  10      127.03      104.79      2.61 o 
   0   0  10      336.01      290.74      2.10 o 
   1   0  10     2239.15     1844.16     57.03 o 
   2   0  10     4817.53     5056.16    113.59 o 
   3   0  10        1.47        3.03      0.76 o 
   4   0  10      835.54      795.35     30.24 o 
   5   0  10       35.48       39.27      1.79 o 
   6   0  10       14.53       15.93      1.24 o 
   7   0  10       86.98       79.20      5.00 o 
   8   0  10      750.17      635.69     47.86 o 
   9   0  10        0.00        1.36      1.55 o 
  10   0  10       14.49       16.86      1.80 o 
 -11   1  10        1.62        0.71      1.09 o 
 -10   1  10        0.22        0.62      0.96 o 
  -9   1  10       89.74       93.48      3.24 o 
  -8   1  10       16.41       16.37      0.91 o 
  -7   1  10       11.32       13.03      0.80 o 
  -6   1  10      152.63      159.30      5.29 o 
  -5   1  10       11.25        9.37      0.69 o 
  -4   1  10     2327.50     2342.50     55.26 o 
  -3   1  10      985.22      907.30     23.45 o 
  -2   1  10      534.96      495.92     10.16 o 
  -1   1  10      468.11      474.12      6.40 o 
   0   1  10       10.23        5.55      0.51 o 
   1   1  10      177.23      198.17      2.75 o 
   2   1  10        0.48        2.17      0.59 o 
   3   1  10       34.51       49.43      2.46 o 
   4   1  10      282.13      278.07      8.14 o 
   5   1  10       50.20       49.20      1.47 o 
   6   1  10        1.56        2.53      0.73 o 
   7   1  10        2.12        1.13      0.82 o 
   8   1  10       42.54       39.82      1.87 o 
   9   1  10        0.05        0.86      0.97 o 
  10   1  10        3.73        0.94      1.14 o 
 -10   2  10        3.72        6.40      1.00 o 
  -9   2  10        0.45        0.67      0.93 o 
  -8   2  10        1.56        2.14      0.88 o 
  -7   2  10       95.19       89.59      3.34 o 
  -6   2  10      169.77      177.87      5.24 o 
  -5   2  10      193.78      197.82      6.21 o 
  -4   2  10       28.37       27.99      1.00 o 
  -3   2  10      177.84      179.07      5.03 o 
  -2   2  10      257.13      209.27      5.95 o 
  -1   2  10       51.18       49.62      1.00 o 
   0   2  10      109.62       84.46      2.38 o 
   1   2  10      267.53      313.10      7.10 o 
   2   2  10        1.17        3.56      0.72 o 
   3   2  10        0.52        1.01      0.75 o 
   4   2  10       33.19       31.11      1.13 o 
   5   2  10      267.69      263.37      7.38 o 
   6   2  10      450.44      447.68     12.39 o 
   7   2  10       20.90       24.79      1.07 o 
   8   2  10       14.20       17.00      1.02 o 
   9   2  10        0.09       -0.19      1.03 o 
  10   2  10        5.02        5.97      1.84 o 
 -10   3  10        0.75        2.40      1.24 o 
  -9   3  10        3.71        3.29      1.09 o 
  -8   3  10        0.15        0.16      0.86 o 
  -7   3  10        7.32        6.89      0.91 o 
  -6   3  10       42.20       43.95      1.65 o 
  -5   3  10      203.03      226.20      8.43 o 
  -4   3  10      163.18      148.78      2.51 o 
  -3   3  10      202.99      210.09      4.54 o 
  -2   3  10       98.17       92.11      1.66 o 
  -1   3  10      129.33      135.90      2.84 o 
   0   3  10       15.03       11.59      1.05 o 
   1   3  10       65.57       69.80      1.76 o 
   2   3  10        3.23        6.22      0.91 o 
   3   3  10       37.06       41.53      0.98 o 
   4   3  10       13.26       12.08      0.97 o 
   5   3  10      295.18      288.00      8.26 o 
   6   3  10       81.57       84.29      2.68 o 
   7   3  10        5.56        5.56      1.15 o 
   8   3  10       40.30       41.18      1.29 o 
   9   3  10        8.97       10.50      1.24 o 
  -9   4  10        3.65        5.04      1.20 o 
  -8   4  10       28.15       27.17      1.40 o 
  -7   4  10        0.03        1.91      1.11 o 
  -6   4  10       27.54       24.50      1.38 o 
  -5   4  10       12.54       13.96      1.01 o 
  -4   4  10      716.64      732.03     24.79 o 
  -3   4  10       40.97       38.57      1.04 o 
  -2   4  10      230.95      231.46      4.29 o 
  -1   4  10      991.94     1077.84     22.52 o 
   0   4  10      124.16      141.89      3.06 o 
   1   4  10      124.08      110.48      4.30 o 
   2   4  10       70.49       61.95      2.14 o 
   3   4  10        0.25        0.66      0.98 o 
   4   4  10       32.24       37.11      1.20 o 
   5   4  10      885.95      890.93     19.71 o 
   6   4  10      146.67      147.67      2.48 o 
   7   4  10       65.76       60.17      1.39 o 
   8   4  10       24.84       28.44      1.44 o 
  -7   5  10        0.52        3.83      1.20 o 
  -6   5  10       37.34       39.48      1.39 o 
  -5   5  10        0.05        0.39      1.10 o 
  -4   5  10      149.78      151.72      3.87 o 
  -3   5  10        0.02        1.39      1.11 o 
  -2   5  10       76.65       81.63      1.97 o 
  -1   5  10       25.97       28.10      1.11 o 
   0   5  10       23.83       18.86      0.94 o 
   1   5  10       30.06       31.97      1.18 o 
   2   5  10        0.00        0.19      1.01 o 
   3   5  10      202.11      184.19      5.79 o 
   4   5  10        0.00        1.28      1.30 o 
   5   5  10       10.79        7.88      1.41 o 
   6   5  10        4.22        6.90      1.27 o 
  -5   6  10        2.39        2.76      1.23 o 
  -4   6  10       36.30       38.09      1.30 o 
  -3   6  10       41.35       49.97      1.51 o 
  -2   6  10        5.31        3.99      1.15 o 
  -1   6  10        1.06        1.15      1.15 o 
   0   6  10        6.20        5.93      1.24 o 
   1   6  10        0.04       -0.30      0.93 o 
   2   6  10        0.25        0.05      1.29 o 
   3   6  10        0.94        1.84      1.40 o 
   4   6  10       11.64       11.12      1.54 o 
 -11   1  11        4.36        4.06      1.10 o 
 -10   1  11       11.09       13.36      1.06 o 
  -9   1  11       37.93       40.65      1.42 o 
  -8   1  11      197.37      200.73      7.50 o 
  -7   1  11       57.19       59.86      1.70 o 
  -6   1  11       11.41       13.81      0.78 o 
  -5   1  11      274.18      298.24     10.04 o 
  -4   1  11     1367.74     1371.29     33.19 o 
  -3   1  11       25.35       23.72      0.65 o 
  -2   1  11     1450.61     1338.49     20.77 o 
  -1   1  11      348.05      356.64      6.26 o 
   0   1  11       14.98       16.99      0.83 o 
   1   1  11      966.05      876.73     23.07 o 
   2   1  11      126.06      116.92      2.24 o 
   3   1  11        2.04        1.73      0.60 o 
   4   1  11      154.84      157.95      4.10 o 
   5   1  11       88.01       90.08      2.63 o 
   6   1  11       45.53       45.43      1.81 o 
   7   1  11       86.33       77.72      4.24 o 
   8   1  11       45.52       37.70      2.03 o 
   9   1  11       22.12       20.03      1.70 o 
  10   1  11        1.20        1.86      1.05 o 
 -10   2  11       99.70      100.74      4.24 o 
  -9   2  11        5.40        5.37      1.01 o 
  -8   2  11       24.96       21.84      0.79 o 
  -7   2  11       13.05       12.18      0.73 o 
  -6   2  11       97.93      108.62      3.87 o 
  -5   2  11       12.42       13.78      0.78 o 
  -4   2  11     2152.63     2013.70     40.99 o 
  -3   2  11      632.19      613.81     13.72 o 
  -2   2  11      737.42      704.31     16.92 o 
  -1   2  11     2481.31     2608.32     21.64 o 
   0   2  11      707.43      748.08     12.89 o 
   1   2  11      113.65      114.77      2.22 o 
   2   2  11       19.59        8.36      0.69 o 
   3   2  11      176.93      177.26      1.92 o 
   4   2  11      100.04       83.63      2.37 o 
   5   2  11     5451.50     5702.96    145.85 o 
   6   2  11      176.70      180.25      6.47 o 
   7   2  11       15.65       15.21      0.86 o 
   8   2  11        0.28        1.45      1.06 o 
   9   2  11        0.52        1.25      1.04 o 
 -10   3  11       13.92        9.26      4.15 o 
  -9   3  11        4.44        5.24      0.96 o 
  -8   3  11        6.04        5.04      0.93 o 
  -7   3  11       14.68       13.69      0.87 o 
  -6   3  11        0.01        0.24      0.80 o 
  -5   3  11      212.46      213.62      5.31 o 
  -4   3  11        6.18        7.68      0.84 o 
  -3   3  11      238.72      231.80      3.13 o 
  -2   3  11       28.45       33.96      0.92 o 
  -1   3  11      153.95      165.32      2.15 o 
   0   3  11       81.27       78.48      1.43 o 
   1   3  11        2.34        4.30      0.79 o 
   2   3  11      115.68      129.53      1.41 o 
   3   3  11       16.58       16.44      0.87 o 
   4   3  11     1008.82     1059.88     22.10 o 
   5   3  11      473.67      483.99     12.01 o 
   6   3  11       42.38       42.80      1.12 o 
   7   3  11        6.99        8.01      1.06 o 
   8   3  11        6.01        8.45      1.27 o 
   9   3  11        0.43        0.18      1.11 o 
  -8   4  11       21.85       20.93      1.19 o 
  -7   4  11       83.26       79.77      3.19 o 
  -6   4  11        0.89        0.07      1.11 o 
  -5   4  11      159.86      158.50      5.52 o 
  -4   4  11       11.20       11.13      0.93 o 
  -3   4  11       71.54       76.47      1.81 o 
  -2   4  11      470.58      504.50     10.12 o 
  -1   4  11      603.85      634.29     18.09 o 
   0   4  11        0.30        1.20      0.86 o 
   1   4  11        4.07        5.06      0.89 o 
   2   4  11       21.77       21.69      1.02 o 
   3   4  11        0.72        2.30      0.97 o 
   4   4  11       34.33       38.40      1.58 o 
   5   4  11       22.00       20.56      1.45 o 
   6   4  11       37.21       39.05      1.26 o 
   7   4  11        3.93        2.38      1.25 o 
   8   4  11       31.01       32.31      1.51 o 
  -7   5  11       16.08       21.90      1.29 o 
  -6   5  11       15.79       18.66      1.30 o 
  -5   5  11        5.78        5.81      1.04 o 
  -4   5  11        7.89        9.82      1.13 o 
  -3   5  11       45.59       46.95      1.78 o 
  -2   5  11        8.78        8.87      1.09 o 
  -1   5  11       15.52       16.79      0.99 o 
   0   5  11        2.62        2.63      0.90 o 
   1   5  11       91.63       85.16      1.80 o 
   2   5  11       11.93       11.65      1.07 o 
   3   5  11       11.46        7.78      1.10 o 
   4   5  11        2.48        2.54      1.12 o 
   5   5  11        0.43        0.24      1.25 o 
   6   5  11        1.70        2.53      1.40 o 
  -4   6  11       28.00       30.42      1.44 o 
  -3   6  11        3.65        5.19      1.30 o 
  -2   6  11        0.01        0.25      1.16 o 
  -1   6  11       33.50       38.01      1.41 o 
   0   6  11        4.02        5.32      1.22 o 
   1   6  11       10.68        9.45      1.05 o 
   2   6  11      180.61      145.09      7.49 o 
   3   6  11        5.69        6.62      1.27 o 
   4   6  11       18.24       13.69      3.31 o 
 -11   0  12       33.95       32.03      2.44 o 
 -10   0  12      145.62      134.68      6.43 o 
  -9   0  12       60.70       69.81      1.51 o 
  -8   0  12      808.13      873.15     33.15 o 
  -7   0  12      413.36      449.76     24.87 o 
  -6   0  12      185.30      189.81      7.33 o 
  -5   0  12      173.77      173.90      6.51 o 
  -4   0  12       79.06       89.95      3.63 o 
  -3   0  12        0.21        0.02      0.75 o 
  -2   0  12      249.63      227.09     20.18 o 
  -1   0  12      960.30      883.05     31.95 o 
   0   0  12        0.20        0.41      0.70 o 
   1   0  12      463.67      387.17     10.66 o 
   2   0  12     1222.81     1233.69     22.32 o 
   3   0  12      101.62       95.00      1.39 o 
   4   0  12       28.42       30.51      1.04 o 
   5   0  12      266.17      223.74     15.31 o 
   6   0  12      109.43      119.83      4.65 o 
   7   0  12      292.47      273.84     19.70 o 
   8   0  12        4.34        1.94      1.17 o 
   9   0  12       58.11       49.33      3.89 o 
  10   0  12        0.07        0.08      1.23 o 
 -10   1  12        9.09       11.56      0.86 o 
  -9   1  12        0.43        0.76      0.86 o 
  -8   1  12       97.39      103.00      4.29 o 
  -7   1  12        5.72        7.42      0.75 o 
  -6   1  12        9.95        9.91      1.00 o 
  -5   1  12      227.05      239.69      8.40 o 
  -4   1  12       15.93       14.88      0.72 o 
  -3   1  12       23.03       26.12      0.69 o 
  -2   1  12       57.04       47.78      0.71 o 
  -1   1  12        1.12        1.11      0.49 o 
   0   1  12      396.43      379.30      6.36 o 
   1   1  12      531.44      503.35      6.21 o 
   2   1  12      385.79      382.01      5.13 o 
   3   1  12       24.50       27.19      0.76 o 
   4   1  12       49.63       55.36      1.18 o 
   5   1  12        3.66        4.37      0.76 o 
   6   1  12       93.88       90.06      3.21 o 
   7   1  12        4.35        2.48      0.93 o 
   8   1  12      260.92      218.01     12.47 o 
   9   1  12        0.18        0.54      1.01 o 
  10   1  12       40.87       52.49      3.71 o 
 -10   2  12        1.58        2.09      0.94 o 
  -9   2  12        1.51        1.41      0.82 o 
  -8   2  12       23.06       23.11      0.91 o 
  -7   2  12        0.26       -0.69      0.79 o 
  -6   2  12      120.70      114.55      3.52 o 
  -5   2  12      211.73      188.61      5.10 o 
  -4   2  12        8.05        7.27      0.74 o 
  -3   2  12        0.91        1.60      0.56 o 
  -2   2  12     4410.18     4582.12     85.38 o 
  -1   2  12       50.91       49.34      3.63 o 
   0   2  12      315.94      322.90      3.12 o 
   1   2  12      186.49      180.82      3.76 o 
   2   2  12       15.60       18.43      0.67 o 
   3   2  12        0.02       -0.09      0.66 o 
   4   2  12      128.70      130.18      1.66 o 
   5   2  12      162.63      158.49      2.72 o 
   6   2  12      384.74      396.71     12.13 o 
   7   2  12      113.43      113.80      4.28 o 
   8   2  12        3.19        3.23      1.10 o 
   9   2  12       61.36       70.55      3.82 o 
  -9   3  12        0.02        0.56      0.92 o 
  -8   3  12        2.18        2.16      0.93 o 
  -7   3  12        0.52        0.89      0.82 o 
  -6   3  12      114.63      110.03      3.69 o 
  -5   3  12      903.93      850.74     20.68 o 
  -4   3  12        0.52        2.35      0.81 o 
  -3   3  12       26.46       29.90      0.88 o 
  -2   3  12        6.10        7.23      0.75 o 
  -1   3  12        0.11       -0.24      0.74 o 
   0   3  12       34.57       39.69      0.88 o 
   1   3  12       57.55       72.52      1.72 o 
   2   3  12       25.03       20.01      0.88 o 
   3   3  12       51.81       57.01      1.26 o 
   4   3  12     1897.20     1945.03     82.30 o 
   5   3  12       64.76       65.05      1.71 o 
   6   3  12      119.07      122.77      4.18 o 
   7   3  12       64.96       64.32      1.37 o 
   8   3  12        2.85        3.72      1.24 o 
  -8   4  12        7.06        6.54      1.12 o 
  -7   4  12       11.73       12.67      1.21 o 
  -6   4  12       12.54       14.14      0.91 o 
  -5   4  12        1.45        2.10      0.98 o 
  -4   4  12      502.71      513.81     15.82 o 
  -3   4  12      242.28      259.51      6.08 o 
  -2   4  12        0.30        0.36      0.88 o 
  -1   4  12       48.51       49.00      1.15 o 
   0   4  12      141.75      156.28      3.19 o 
   1   4  12       90.47      107.30      1.75 o 
   2   4  12       75.46       61.41      1.30 o 
   3   4  12       21.41       18.67      0.94 o 
   4   4  12       46.01       46.44      1.17 o 
   5   4  12      494.14      501.68      9.06 o 
   6   4  12       10.74       10.35      1.17 o 
   7   4  12       31.98       33.76      1.25 o 
  -7   5  12        0.47        0.63      1.34 o 
  -6   5  12       23.16       23.24      1.17 o 
  -5   5  12       33.32       26.57      1.30 o 
  -4   5  12        1.03        0.96      1.13 o 
  -3   5  12        2.48        3.45      1.13 o 
  -2   5  12        5.39        5.69      1.02 o 
  -1   5  12        1.61        2.83      1.07 o 
   0   5  12       25.78       24.58      1.02 o 
   1   5  12        9.06        8.20      0.95 o 
   2   5  12       16.85       12.68      1.02 o 
   3   5  12       92.79       74.71      2.12 o 
   4   5  12       14.47       17.02      1.33 o 
   5   5  12        0.72        1.04      1.21 o 
   6   5  12        1.66        3.16      1.31 o 
  -4   6  12        0.36        1.26      1.22 o 
  -3   6  12       12.17       15.22      1.38 o 
  -2   6  12       36.65       43.45      1.31 o 
  -1   6  12        6.83        6.78      1.11 o 
   0   6  12       28.83       26.44      1.13 o 
   1   6  12        2.69        1.14      0.97 o 
   2   6  12       11.16       11.37      1.00 o 
   3   6  12        0.27        1.33      1.31 o 
 -10   1  13       19.10       19.80      0.90 o 
  -9   1  13       15.77       15.41      1.00 o 
  -8   1  13       16.03       14.61      0.86 o 
  -7   1  13       12.03       14.60      0.89 o 
  -6   1  13        0.43       -0.31      0.70 o 
  -5   1  13        2.07        2.92      0.66 o 
  -4   1  13       38.82       35.20      0.94 o 
  -3   1  13      393.21      369.65      7.35 o 
  -2   1  13      236.97      237.94      4.29 o 
  -1   1  13       14.49       17.75      0.62 o 
   0   1  13      547.38      518.88      7.10 o 
   1   1  13     1459.66     1415.40     15.17 o 
   2   1  13      956.63      963.53     10.02 o 
   3   1  13      251.99      260.41      6.85 o 
   4   1  13        0.58       -0.71      0.74 o 
   5   1  13       37.32       41.28      1.69 o 
   6   1  13      243.90      259.40      8.04 o 
   7   1  13      212.53      186.65      9.17 o 
   8   1  13        6.62        6.51      0.98 o 
   9   1  13       80.19       86.74      4.55 o 
 -10   2  13        0.27        0.47      0.90 o 
  -9   2  13       39.29       40.05      1.11 o 
  -8   2  13       38.07       40.86      1.24 o 
  -7   2  13       17.34       18.65      0.85 o 
  -6   2  13      456.75      464.95      8.92 o 
  -5   2  13       37.85       36.43      1.01 o 
  -4   2  13       91.40       88.57      2.40 o 
  -3   2  13       15.53       15.86      2.42 o 
  -2   2  13      676.18      652.38     14.90 o 
  -1   2  13      520.68      514.90     10.10 o 
   0   2  13      181.73      181.07      4.41 o 
   1   2  13      156.94      146.70      2.38 o 
   2   2  13      237.76      261.48      6.84 o 
   3   2  13       15.40       13.37      0.70 o 
   4   2  13       53.76       62.97      2.08 o 
   5   2  13       18.05       17.69      1.03 o 
   6   2  13       98.26      100.93      2.02 o 
   7   2  13        1.83        1.65      0.95 o 
   8   2  13        0.64        2.51      1.15 o 
   9   2  13        0.02        0.01      1.30 o 
  -9   3  13        0.33        1.36      1.06 o 
  -8   3  13       43.44       39.52      1.90 o 
  -7   3  13       62.58       60.05      2.63 o 
  -6   3  13       23.07       28.97      0.98 o 
  -5   3  13     1269.49     1251.77     30.53 o 
  -4   3  13       25.23       23.87      1.03 o 
  -3   3  13        1.78        2.29      0.81 o 
  -2   3  13        6.44        9.28      0.86 o 
  -1   3  13      194.50      204.29      1.47 o 
   0   3  13      180.77      183.51      3.49 o 
   1   3  13       20.90       24.11      0.89 o 
   2   3  13        9.55       11.24      0.77 o 
   3   3  13       97.19       96.49      2.06 o 
   4   3  13     1343.56     1397.67     28.82 o 
   5   3  13       15.27       14.47      0.91 o 
   6   3  13       87.02       89.55      2.90 o 
   7   3  13      100.19      104.30      5.31 o 
   8   3  13       14.00       15.14      1.19 o 
  -8   4  13        0.07        0.56      1.18 o 
  -7   4  13        2.25        2.59      1.06 o 
  -6   4  13       42.21       37.20      1.77 o 
  -5   4  13      131.49      131.74      5.07 o 
  -4   4  13      157.30      158.77      5.66 o 
  -3   4  13      210.84      231.40      3.84 o 
  -2   4  13      438.15      483.46      8.15 o 
  -1   4  13      274.70      285.87      5.05 o 
   0   4  13        0.86        2.40      0.81 o 
   1   4  13      340.74      332.07      5.68 o 
   2   4  13       10.13       11.44      0.92 o 
   3   4  13       19.52       25.83      1.03 o 
   4   4  13       13.83       10.70      1.12 o 
   5   4  13      115.67      113.65      2.64 o 
   6   4  13        0.98        1.65      1.15 o 
   7   4  13       73.93       64.14      1.62 o 
  -7   5  13        0.03        2.88      3.72 o 
  -6   5  13        1.00        0.50      1.18 o 
  -5   5  13       43.19       37.87      1.22 o 
  -4   5  13        0.26        0.37      1.01 o 
  -3   5  13       23.17       20.47      1.14 o 
  -2   5  13       52.45       56.69      1.31 o 
  -1   5  13        6.28        8.61      1.07 o 
   0   5  13        1.88        2.50      0.85 o 
   1   5  13       47.82       38.33      1.29 o 
   2   5  13       15.13       11.28      0.92 o 
   3   5  13       16.54       13.53      1.05 o 
   4   5  13       24.73       22.89      1.26 o 
   5   5  13        1.11        1.08      1.21 o 
  -4   6  13        4.27        6.75      4.38 o 
  -3   6  13       85.34       93.07      1.56 o 
  -2   6  13        2.34        1.66      1.20 o 
  -1   6  13        5.71        6.05      1.09 o 
   0   6  13        9.64        9.94      1.19 o 
   1   6  13       10.07       12.34      1.01 o 
   2   6  13        2.38        1.03      1.07 o 
   3   6  13        3.68        2.56      2.13 o 
 -10   0  14      421.47      394.15     11.91 o 
  -9   0  14       91.48       79.72      2.82 o 
  -8   0  14       53.65       65.82      3.58 o 
  -7   0  14        0.01       -0.53      1.03 o 
  -6   0  14      156.44      162.54      7.11 o 
  -5   0  14        8.58        6.69      0.91 o 
  -4   0  14      688.08      703.11     20.54 o 
  -3   0  14     2361.57     2191.99     91.69 o 
  -2   0  14        4.24        3.61      0.81 o 
  -1   0  14      386.61      357.36      3.32 o 
   0   0  14      658.39      657.43     21.22 o 
   1   0  14      394.57      345.20      4.39 o 
   2   0  14        2.87        3.52      0.81 o 
   3   0  14      108.89      104.47      2.13 o 
   4   0  14       20.67       17.71      1.32 o 
   5   0  14        0.20        1.02      1.04 o 
   6   0  14     1005.76      933.04     38.22 o 
   7   0  14       86.78       82.47      6.22 o 
   8   0  14        0.02        0.46      1.16 o 
   9   0  14       38.66       37.41      4.68 o 
 -10   1  14        0.47        0.76      0.86 o 
  -9   1  14        5.55        4.84      0.89 o 
  -8   1  14      123.67      131.36      3.72 o 
  -7   1  14        5.52        5.97      0.68 o 
  -6   1  14       27.16       36.24      0.84 o 
  -5   1  14        5.31        4.52      0.62 o 
  -4   1  14       74.15       80.22      2.61 o 
  -3   1  14      200.38      217.11      6.29 o 
  -2   1  14      379.17      381.95      8.95 o 
  -1   1  14       23.43       27.24      0.67 o 
   0   1  14      468.42      471.26      4.66 o 
   1   1  14      156.68      146.89      3.58 o 
   2   1  14       85.67       81.82      1.91 o 
   3   1  14      396.03      375.49     11.70 o 
   4   1  14        0.12        0.94      0.70 o 
   5   1  14        5.59        6.62      0.77 o 
   6   1  14      148.35      161.47      4.60 o 
   7   1  14      289.89      277.20      9.57 o 
   8   1  14       71.48       73.49      3.85 o 
   9   1  14        8.75        9.78      1.00 o 
 -10   2  14        1.41        3.03      1.03 o 
  -9   2  14        0.02        0.91      0.79 o 
  -8   2  14        0.00       -0.29      0.81 o 
  -7   2  14        5.08        5.41      0.75 o 
  -6   2  14       29.30       29.56      1.10 o 
  -5   2  14       24.72       18.97      0.77 o 
  -4   2  14      149.90      146.91      3.82 o 
  -3   2  14        0.69        0.65      0.61 o 
  -2   2  14      359.65      303.25      6.36 o 
  -1   2  14      212.65      197.01      4.38 o 
   0   2  14       32.34       35.91      1.76 o 
   1   2  14      272.63      265.43      6.20 o 
   2   2  14        6.03        6.54      0.71 o 
   3   2  14        6.09        4.56      0.82 o 
   4   2  14        0.09        0.43      0.85 o 
   5   2  14        0.65        0.12      0.75 o 
   6   2  14       37.78       39.52      0.99 o 
   7   2  14        0.01        0.14      1.00 o 
   8   2  14        2.12        1.17      0.94 o 
   9   2  14       17.79       17.40      1.36 o 
  -9   3  14        5.51        5.01      0.97 o 
  -8   3  14       22.47       18.73      0.93 o 
  -7   3  14        0.50        0.42      0.86 o 
  -6   3  14      114.15      137.77      4.87 o 
  -5   3  14      658.24      652.28     18.03 o 
  -4   3  14       10.88       11.71      0.71 o 
  -3   3  14        1.71        0.91      0.78 o 
  -2   3  14      538.09      580.64     10.97 o 
  -1   3  14       73.96       74.80      1.49 o 
   0   3  14       20.55       16.40      0.73 o 
   1   3  14        3.19        2.21      0.73 o 
   2   3  14       96.52      100.14      2.24 o 
   3   3  14       51.64       61.13      1.34 o 
   4   3  14      986.76     1005.08     29.93 o 
   5   3  14       14.43       16.00      1.07 o 
   6   3  14        6.51        7.44      1.04 o 
   7   3  14        4.10        3.70      1.36 o 
   8   3  14       10.61       10.64      1.23 o 
  -8   4  14        0.43        2.33      1.04 o 
  -7   4  14        0.00       -0.12      1.02 o 
  -6   4  14      441.00      416.88     16.87 o 
  -5   4  14       22.31       24.26      1.14 o 
  -4   4  14        4.68        5.15      0.91 o 
  -3   4  14      178.85      191.23      4.11 o 
  -2   4  14      104.29      118.90      2.59 o 
  -1   4  14       22.48       23.24      0.97 o 
   0   4  14      106.27       84.81      1.10 o 
   1   4  14        0.31        0.83      0.88 o 
   2   4  14       18.13       20.13      0.95 o 
   3   4  14      415.81      399.87     12.58 o 
   4   4  14      282.40      262.31      9.57 o 
   5   4  14      156.85      162.48      8.58 o 
   6   4  14       26.87       25.98      1.33 o 
   7   4  14        0.84        1.71      1.39 o 
  -6   5  14       13.09       10.21      1.02 o 
  -5   5  14       11.83       14.72      1.27 o 
  -4   5  14        1.96        1.23      1.02 o 
  -3   5  14       60.81       55.30      1.47 o 
  -2   5  14       43.78       46.85      1.42 o 
  -1   5  14        1.79        2.64      1.02 o 
   0   5  14       24.08       20.33      0.98 o 
   1   5  14      147.86      127.87      2.77 o 
   2   5  14        0.14        1.07      0.91 o 
   3   5  14       24.18       23.58      1.10 o 
   4   5  14        9.67        8.80      1.18 o 
   5   5  14       38.51       35.14      1.67 o 
  -3   6  14        8.73       10.89      1.33 o 
  -2   6  14        1.23        0.97      1.10 o 
  -1   6  14        0.74        1.13      1.11 o 
   0   6  14        0.58        0.32      1.04 o 
   1   6  14        0.36        0.60      1.01 o 
   2   6  14        1.32        1.27      1.08 o 
 -10   1  15       80.66       69.58      1.94 o 
  -9   1  15       42.02       42.69      1.63 o 
  -8   1  15        0.93        1.31      0.88 o 
  -7   1  15       16.34       22.48      0.94 o 
  -6   1  15       12.08       19.74      0.82 o 
  -5   1  15      163.51      184.70      6.19 o 
  -4   1  15       14.82       16.79      0.69 o 
  -3   1  15        3.15        4.83      0.55 o 
  -2   1  15       15.61       17.82      0.59 o 
  -1   1  15      103.02       91.13      1.78 o 
   0   1  15        0.12        1.30      1.56 o 
   1   1  15       66.71       78.38      0.96 o 
   2   1  15       51.46       53.58      1.44 o 
   3   1  15      498.14      455.16      8.75 o 
   4   1  15      408.27      407.39     12.41 o 
   5   1  15        0.50        1.83      0.67 o 
   6   1  15      265.88      278.43      8.45 o 
   7   1  15       31.55       29.29      1.46 o 
   8   1  15        1.00        0.88      0.88 o 
   9   1  15        3.58        0.72      0.95 o 
 -10   2  15        0.01        1.49      1.08 o 
  -9   2  15        1.55        1.97      0.98 o 
  -8   2  15       51.70       58.96      2.31 o 
  -7   2  15        0.16        0.41      0.72 o 
  -6   2  15     1146.74     1172.22     42.39 o 
  -5   2  15       10.28        9.87      0.91 o 
  -4   2  15       74.43       67.48      1.78 o 
  -3   2  15      411.97      420.71      8.26 o 
  -2   2  15       70.91       74.53      1.72 o 
  -1   2  15       22.50       20.13      0.71 o 
   0   2  15       96.80      114.04      2.21 o 
   1   2  15      264.99      268.11      5.98 o 
   2   2  15       82.53       97.44      2.36 o 
   3   2  15     3250.42     3505.95     74.33 o 
   4   2  15      221.12      232.41      6.76 o 
   5   2  15       79.71       79.19      1.97 o 
   6   2  15       76.05       72.58      3.08 o 
   7   2  15        3.09        4.66      0.93 o 
   8   2  15       14.62       19.28      1.07 o 
  -9   3  15        4.17        2.68      1.03 o 
  -8   3  15        4.63        6.31      0.94 o 
  -7   3  15        4.66        9.39      0.89 o 
  -6   3  15       18.78       10.66      0.83 o 
  -5   3  15      262.17      268.80      7.23 o 
  -4   3  15      121.89      120.49      2.43 o 
  -3   3  15      384.62      392.32      8.40 o 
  -2   3  15      379.13      392.58      7.04 o 
  -1   3  15       73.89       76.25      0.97 o 
   0   3  15       54.70       62.54      1.03 o 
   1   3  15       10.92       11.59      0.80 o 
   2   3  15        0.57        1.29      0.72 o 
   3   3  15       61.76       65.35      1.45 o 
   4   3  15      375.28      406.44     10.19 o 
   5   3  15       39.81       41.92      0.96 o 
   6   3  15        3.53        3.83      1.02 o 
   7   3  15       16.76       19.51      1.26 o 
   8   3  15        0.03       -0.37      1.34 o 
  -8   4  15        2.86        4.73      1.09 o 
  -7   4  15        1.61        2.22      0.88 o 
  -6   4  15        0.96        2.28      1.00 o 
  -5   4  15       15.97       20.77      0.87 o 
  -4   4  15        8.40        6.95      0.99 o 
  -3   4  15      204.03      212.47      6.11 o 
  -2   4  15        8.87        7.63      0.93 o 
  -1   4  15       77.15       87.23      2.49 o 
   0   4  15        5.50        5.30      0.86 o 
   1   4  15        8.31       12.36      0.92 o 
   2   4  15        2.83        5.04      0.87 o 
   3   4  15       69.18       72.84      2.63 o 
   4   4  15        7.62       13.77      1.10 o 
   5   4  15      133.12      128.00      2.87 o 
   6   4  15        7.19        5.29      1.23 o 
  -6   5  15        0.36        0.28      1.02 o 
  -5   5  15        0.72        0.90      0.98 o 
  -4   5  15       11.63       11.12      1.18 o 
  -3   5  15       36.43       31.33      1.23 o 
  -2   5  15        2.62        2.29      1.16 o 
  -1   5  15       79.11       78.67      1.22 o 
   0   5  15        4.92        4.77      0.93 o 
   1   5  15       63.58       63.17      1.89 o 
   2   5  15        5.48        4.78      0.97 o 
   3   5  15       27.88       27.32      1.01 o 
   4   5  15        0.22        0.65      1.06 o 
   5   5  15       39.03       35.65      1.53 o 
  -2   6  15        1.65        2.04      1.11 o 
  -1   6  15        0.09        1.17      1.04 o 
   0   6  15       77.92       71.67      2.22 o 
   1   6  15       10.07       10.25      1.07 o 
 -10   0  16      156.75      145.04      8.20 o 
  -9   0  16      392.41      375.73     19.71 o 
  -8   0  16       14.90       18.36      1.37 o 
  -7   0  16       44.18       52.54      2.47 o 
  -6   0  16      123.47      122.59      6.28 o 
  -5   0  16      228.88      202.07      9.00 o 
  -4   0  16      155.89      166.92      7.07 o 
  -3   0  16      194.08      185.15      2.64 o 
  -2   0  16        0.11        0.25      0.71 o 
  -1   0  16       34.55       27.19      1.47 o 
   0   0  16       46.51       37.49      1.33 o 
   1   0  16      659.03      622.49     27.99 o 
   2   0  16      264.21      247.74      4.36 o 
   3   0  16        1.91        2.02      1.04 o 
   4   0  16       28.93       24.96      1.95 o 
   5   0  16      177.11      146.58      6.38 o 
   6   0  16      333.08      250.25     19.59 o 
   7   0  16        0.94        1.94      1.08 o 
   8   0  16        0.02        1.12      1.42 o 
   9   0  16        8.49        4.82      1.33 o 
 -10   1  16        1.27        3.17      0.98 o 
  -9   1  16      102.07      106.34      3.25 o 
  -8   1  16        0.27        0.56      0.85 o 
  -7   1  16       55.11       65.62      2.53 o 
  -6   1  16        0.95        2.82      0.81 o 
  -5   1  16       59.52       63.50      1.28 o 
  -4   1  16        0.92        1.21      0.64 o 
  -3   1  16      183.14      166.02      3.62 o 
  -2   1  16       21.90       24.42      0.81 o 
  -1   1  16      248.02      222.22      4.35 o 
   0   1  16     1617.87     1552.83     17.72 o 
   1   1  16        1.21        2.18      0.57 o 
   2   1  16        7.33        9.66      0.59 o 
   3   1  16      164.51      165.76      3.49 o 
   4   1  16      194.40      200.31      4.98 o 
   5   1  16       45.22       57.89      3.03 o 
   6   1  16      324.09      336.52     10.08 o 
   7   1  16       87.74       93.60      3.20 o 
   8   1  16       24.92       39.26      1.96 o 
   9   1  16       16.11       22.75      1.76 o 
  -9   2  16        0.08       -0.33      0.86 o 
  -8   2  16       10.62        9.84      0.87 o 
  -7   2  16       53.05       67.39      1.60 o 
  -6   2  16       76.02       73.22      2.54 o 
  -5   2  16        1.71        3.34      0.75 o 
  -4   2  16      295.03      289.02      6.02 o 
  -3   2  16      217.41      208.08      5.02 o 
  -2   2  16       26.06       27.57      0.64 o 
  -1   2  16       16.07       11.43      0.65 o 
   0   2  16       56.04       47.45      1.35 o 
   1   2  16        7.23        7.88      0.69 o 
   2   2  16      513.72      521.04      8.22 o 
   3   2  16      258.49      263.74      5.94 o 
   4   2  16       92.15       99.65      2.42 o 
   5   2  16       81.84       86.48      1.77 o 
   6   2  16        0.95        1.08      0.86 o 
   7   2  16       61.67       65.99      1.98 o 
   8   2  16        3.14        3.00      0.99 o 
  -9   3  16        1.02        1.51      1.00 o 
  -8   3  16       53.31       46.55      2.28 o 
  -7   3  16      207.95      194.25      8.40 o 
  -6   3  16       19.23       27.24      1.05 o 
  -5   3  16        3.41        3.38      0.81 o 
  -4   3  16      326.58      317.94     10.22 o 
  -3   3  16        0.86        2.55      0.86 o 
  -2   3  16      479.86      514.85      7.85 o 
  -1   3  16      144.95      166.22      4.06 o 
   0   3  16       25.18       22.84      0.79 o 
   1   3  16        2.36        2.42      0.73 o 
   2   3  16       86.34       97.93      2.05 o 
   3   3  16       32.58       39.48      1.20 o 
   4   3  16        3.13        4.53      1.01 o 
   5   3  16       43.35       47.15      1.08 o 
   6   3  16        1.02        1.65      0.87 o 
   7   3  16       10.68       14.22      1.06 o 
  -7   4  16        3.49        2.54      1.08 o 
  -6   4  16      219.28      185.23      7.27 o 
  -5   4  16        7.19        8.86      1.03 o 
  -4   4  16        5.03        5.88      0.85 o 
  -3   4  16        0.55        1.21      1.04 o 
  -2   4  16       76.42       78.58      1.73 o 
  -1   4  16        0.05       -0.05      0.83 o 
   0   4  16      170.65      145.44      3.65 o 
   1   4  16       37.62       36.00      0.98 o 
   2   4  16       38.95       33.86      1.26 o 
   3   4  16      575.79      603.58     18.30 o 
   4   4  16        9.74       13.26      0.95 o 
   5   4  16        2.41        4.88      0.96 o 
   6   4  16        8.03        7.16      1.18 o 
  -5   5  16       36.49       34.84      1.45 o 
  -4   5  16        8.22        7.91      1.22 o 
  -3   5  16        0.43        1.67      1.02 o 
  -2   5  16        1.19        2.02      0.98 o 
  -1   5  16       24.67       22.51      1.13 o 
   0   5  16        4.30        3.92      1.11 o 
   1   5  16        1.71        2.49      0.81 o 
   2   5  16       22.15       18.69      1.00 o 
   3   5  16      124.57      132.01      4.21 o 
   4   5  16        2.28        3.42      1.00 o 
 -10   1  17        0.06        1.20      2.22 o 
  -9   1  17       46.51       48.56      1.74 o 
  -8   1  17        0.06        0.21      0.82 o 
  -7   1  17       34.02       42.75      1.37 o 
  -6   1  17       36.80       38.40      1.26 o 
  -5   1  17        4.20        3.84      0.58 o 
  -4   1  17      270.03      266.10      6.78 o 
  -3   1  17       67.73       63.14      0.78 o 
  -2   1  17       51.86       49.80      1.46 o 
  -1   1  17       33.20       32.56      0.78 o 
   0   1  17      256.30      247.77      4.99 o 
   1   1  17       64.17       70.49      1.47 o 
   2   1  17      621.48      570.96     12.29 o 
   3   1  17       12.62       11.46      0.64 o 
   4   1  17      353.75      366.80     10.74 o 
   5   1  17      310.74      293.73      8.66 o 
   6   1  17        1.68        0.57      0.76 o 
   7   1  17       59.77       64.51      2.21 o 
   8   1  17        7.90       11.32      1.25 o 
  -9   2  17        0.53        1.43      0.93 o 
  -8   2  17       38.43       41.95      0.98 o 
  -7   2  17        4.25        6.61      0.73 o 
  -6   2  17      406.23      437.35     12.97 o 
  -5   2  17       82.06       81.03      2.37 o 
  -4   2  17        0.52        1.21      0.66 o 
  -3   2  17       36.29       31.84      0.74 o 
  -2   2  17        0.11        0.92      0.58 o 
  -1   2  17       18.28       16.63      0.73 o 
   0   2  17      402.99      417.83      5.74 o 
   1   2  17       32.80       34.79      1.34 o 
   2   2  17      183.52      185.36      3.77 o 
   3   2  17      555.44      556.31      9.87 o 
   4   2  17       67.94       66.09      2.06 o 
   5   2  17       13.23       13.17      0.95 o 
   6   2  17        0.62        0.01      0.90 o 
   7   2  17        2.54        4.11      0.95 o 
   8   2  17       20.10       28.62      1.57 o 
  -8   3  17       42.79       43.45      2.38 o 
  -7   3  17      595.27      555.20     20.04 o 
  -6   3  17        1.12        3.05      0.85 o 
  -5   3  17        3.65        3.11      0.68 o 
  -4   3  17       30.25       30.76      0.87 o 
  -3   3  17      233.18      217.29      4.52 o 
  -2   3  17      838.44      848.93     15.01 o 
  -1   3  17      104.56      110.28      1.11 o 
   0   3  17       51.40       46.53      0.94 o 
   1   3  17      141.97      149.82      2.53 o 
   2   3  17      371.87      433.97      9.61 o 
   3   3  17        0.67        1.83      0.87 o 
   4   3  17      105.15      112.16      2.16 o 
   5   3  17       75.67       82.13      2.42 o 
   6   3  17        7.58        8.37      1.00 o 
   7   3  17       11.33       13.36      0.96 o 
  -7   4  17       63.37       49.27      2.35 o 
  -6   4  17       43.51       40.48      1.89 o 
  -5   4  17        5.68        5.37      0.93 o 
  -4   4  17       70.13       69.30      1.60 o 
  -3   4  17       16.83       19.71      1.03 o 
  -2   4  17        0.10        0.40      0.80 o 
  -1   4  17      187.88      177.00      4.02 o 
   0   4  17        1.64        2.15      0.78 o 
   1   4  17        5.54        9.38      1.01 o 
   2   4  17      600.48      635.35      9.83 o 
   3   4  17        9.95       13.78      1.09 o 
   4   4  17       24.24       25.20      0.99 o 
   5   4  17       12.95       17.53      1.11 o 
   6   4  17        4.90        9.10      1.14 o 
  -5   5  17       23.07       29.50      1.50 o 
  -4   5  17      100.39      110.62      3.87 o 
  -3   5  17        3.02        4.42      1.17 o 
  -2   5  17        1.51        0.34      1.04 o 
  -1   5  17        3.48        6.66      1.02 o 
   0   5  17      107.67       94.74      2.43 o 
   1   5  17        8.85        9.72      1.08 o 
   2   5  17        1.57        1.21      1.00 o 
   3   5  17       21.56       21.64      1.14 o 
   4   5  17        2.51        2.98      1.11 o 
  -9   0  18       20.30       23.21      2.31 o 
  -8   0  18        0.22       -0.34      1.00 o 
  -7   0  18        2.00        3.19      1.00 o 
  -6   0  18      158.77      167.43     10.43 o 
  -5   0  18      910.45      869.42     25.96 o 
  -4   0  18        0.15       -0.38      1.03 o 
  -3   0  18      164.55      158.49      5.82 o 
  -2   0  18       47.98       57.46      1.71 o 
  -1   0  18      134.65      131.46      5.51 o 
   0   0  18      172.52      175.14      4.26 o 
   1   0  18      205.45      197.41      5.21 o 
   2   0  18       52.94       49.76      1.01 o 
   3   0  18        0.39        0.05      0.91 o 
   4   0  18        0.00        0.40      1.01 o 
   5   0  18       18.15       28.30      2.28 o 
   6   0  18      168.25      142.67      9.27 o 
   7   0  18       16.04       18.39      1.32 o 
   8   0  18        5.43        2.23      1.41 o 
  -9   1  18       20.05       26.66      0.98 o 
  -8   1  18       30.45       31.72      1.37 o 
  -7   1  18       40.53       43.87      1.22 o 
  -6   1  18       39.13       38.49      1.37 o 
  -5   1  18       29.29       32.11      1.97 o 
  -4   1  18      316.33      314.53      8.63 o 
  -3   1  18       56.32       53.18      0.70 o 
  -2   1  18      115.48      103.42      1.40 o 
  -1   1  18        0.02        0.10      0.52 o 
   0   1  18       25.15       25.13      0.60 o 
   1   1  18      197.48      196.81      5.08 o 
   2   1  18       17.35       14.85      0.73 o 
   3   1  18       57.05       53.62      0.87 o 
   4   1  18      317.90      316.96      6.77 o 
   5   1  18     1069.45     1025.64     29.24 o 
   6   1  18        9.10       10.46      0.87 o 
   7   1  18        5.21        5.12      0.88 o 
   8   1  18        2.67        0.96      0.93 o 
  -9   2  18        0.49        0.74      0.99 o 
  -8   2  18       20.22       18.12      1.03 o 
  -7   2  18       94.28      105.07      3.64 o 
  -6   2  18        0.06        0.36      0.76 o 
  -5   2  18        9.65        8.38      0.70 o 
  -4   2  18        1.92        1.46      0.64 o 
  -3   2  18      102.65      103.24      3.02 o 
  -2   2  18       93.64       83.50      1.49 o 
  -1   2  18        6.30        4.04      0.66 o 
   0   2  18       74.35       71.86      1.17 o 
   1   2  18        1.69        1.79      0.66 o 
   2   2  18      875.77      927.39     17.69 o 
   3   2  18       59.28       64.55      1.13 o 
   4   2  18       42.66       43.89      1.24 o 
   5   2  18       38.98       42.45      1.66 o 
   6   2  18        1.00        2.03      0.83 o 
   7   2  18       56.41       57.78      1.72 o 
  -8   3  18        0.14        1.46      0.88 o 
  -7   3  18      550.48      502.82     19.70 o 
  -6   3  18        3.54        2.29      0.82 o 
  -5   3  18       26.96       24.44      0.81 o 
  -4   3  18      219.19      230.62      5.11 o 
  -3   3  18      271.95      258.63      5.23 o 
  -2   3  18        2.12        1.93      0.78 o 
  -1   3  18      477.01      469.70      8.16 o 
   0   3  18        3.82        6.49      0.74 o 
   1   3  18       36.32       42.47      1.21 o 
   2   3  18      489.66      506.28     14.12 o 
   3   3  18       57.58       62.68      1.33 o 
   4   3  18      116.79      135.08      3.86 o 
   5   3  18       12.29       14.69      0.95 o 
   6   3  18        0.12        0.48      1.01 o 
   7   3  18        0.69        1.16      1.00 o 
  -7   4  18        6.38        6.16      1.12 o 
  -6   4  18       38.55       36.54      1.55 o 
  -5   4  18       10.74        9.97      1.03 o 
  -4   4  18        1.07        2.47      0.90 o 
  -3   4  18       13.85       13.65      0.92 o 
  -2   4  18       77.58       72.14      1.62 o 
  -1   4  18        0.00       -0.09      0.88 o 
   0   4  18       16.47       14.68      0.91 o 
   1   4  18       19.22       21.61      0.92 o 
   2   4  18       86.62       81.07      1.50 o 
   3   4  18        7.54       11.49      1.04 o 
   4   4  18        2.43        4.25      0.91 o 
   5   4  18       13.98       13.24      1.22 o 
  -4   5  18      100.87      112.94      3.63 o 
  -3   5  18        0.31       -0.09      1.01 o 
  -2   5  18       23.51       22.22      1.11 o 
  -1   5  18       10.16        5.97      0.97 o 
   0   5  18       44.19       44.73      1.23 o 
   1   5  18       64.93       57.08      1.21 o 
   2   5  18       66.66       62.39      1.92 o 
   3   5  18       40.85       45.28      1.72 o 
  -9   1  19       40.73       46.30      1.73 o 
  -8   1  19       87.13       91.88      3.18 o 
  -7   1  19       18.59       22.23      1.03 o 
  -6   1  19        2.19        1.03      0.67 o 
  -5   1  19        4.06        4.68      0.65 o 
  -4   1  19      159.79      159.94      2.62 o 
  -3   1  19        5.17        4.86      0.61 o 
  -2   1  19        0.13        0.41      0.48 o 
  -1   1  19      162.29      160.59      1.07 o 
   0   1  19       45.46       45.63      1.23 o 
   1   1  19      270.98      265.15      5.48 o 
   2   1  19      300.27      294.25      5.41 o 
   3   1  19       31.54       28.84      0.76 o 
   4   1  19      347.99      327.58      7.40 o 
   5   1  19        2.65        3.49      0.85 o 
   6   1  19        0.67        0.79      0.88 o 
   7   1  19        5.22        7.55      1.00 o 
   8   1  19       81.54       85.63      5.11 o 
  -9   2  19       25.12       26.50      1.26 o 
  -8   2  19      111.85      110.64      5.14 o 
  -7   2  19      102.10      108.48      3.43 o 
  -6   2  19        0.17        0.45      0.73 o 
  -5   2  19        0.05        0.50      0.75 o 
  -4   2  19        0.45        0.76      0.57 o 
  -3   2  19       44.76       44.89      0.79 o 
  -2   2  19      145.95      126.26      2.88 o 
  -1   2  19       22.27       22.21      0.90 o 
   0   2  19       23.68       25.32      0.93 o 
   1   2  19      181.86      178.00      4.15 o 
   2   2  19        8.05        8.08      0.73 o 
   3   2  19       18.95       18.95      0.88 o 
   4   2  19       17.71       18.30      0.91 o 
   5   2  19       13.48       12.35      0.91 o 
   6   2  19        5.20        6.06      0.84 o 
   7   2  19       11.97       25.48      1.34 o 
  -8   3  19        9.29        6.42      0.94 o 
  -7   3  19      221.71      213.81      7.96 o 
  -6   3  19        4.69        4.23      0.83 o 
  -5   3  19       95.61       94.46      2.19 o 
  -4   3  19      169.52      167.74      4.45 o 
  -3   3  19       38.92       34.22      0.95 o 
  -2   3  19      361.32      365.95      4.34 o 
  -1   3  19      114.55      110.22      3.38 o 
   0   3  19       14.52       15.57      0.78 o 
   1   3  19       46.06       50.38      1.44 o 
   2   3  19      427.92      427.02     10.03 o 
   3   3  19       19.30       17.42      0.93 o 
   4   3  19        2.52        3.43      1.00 o 
   5   3  19        0.67       -0.03      0.86 o 
   6   3  19        0.07        1.76      0.99 o 
  -6   4  19        5.16        5.36      0.96 o 
  -5   4  19        2.47        3.78      1.01 o 
  -4   4  19        2.95        4.23      0.87 o 
  -3   4  19        4.33        3.61      0.87 o 
  -2   4  19       71.03       71.62      1.52 o 
  -1   4  19       35.40       31.04      0.97 o 
   0   4  19        1.66        3.23      0.86 o 
   1   4  19       98.43       99.55      3.29 o 
   2   4  19      211.57      254.00      4.77 o 
   3   4  19       18.15       25.05      1.07 o 
   4   4  19      164.32      175.12      4.81 o 
   5   4  19        2.62        1.82      1.12 o 
  -4   5  19       19.18       20.15      1.06 o 
  -3   5  19        0.98        2.61      1.13 o 
  -2   5  19        4.89        3.23      1.13 o 
  -1   5  19       50.12       44.09      1.45 o 
   0   5  19        8.85        6.20      1.10 o 
   1   5  19       72.66       70.41      1.30 o 
   2   5  19       12.25       12.61      1.01 o 
  -9   0  20        2.80        5.31      1.39 o 
  -8   0  20       63.31       65.75      3.35 o 
  -7   0  20       42.08       38.26      2.54 o 
  -6   0  20       19.89       19.42      1.04 o 
  -5   0  20      155.61      158.03     10.15 o 
  -4   0  20        0.57        0.84      0.79 o 
  -3   0  20       53.30       56.79      1.04 o 
  -2   0  20        7.81        5.34      0.80 o 
  -1   0  20      571.18      558.00     15.56 o 
   0   0  20        9.47        9.03      0.89 o 
   1   0  20     1402.89     1366.72     21.42 o 
   2   0  20        3.20        4.72      0.86 o 
   3   0  20      137.94      139.42      4.45 o 
   4   0  20      297.30      243.37     11.65 o 
   5   0  20      523.70      532.80     37.50 o 
   6   0  20      256.61      243.28     15.26 o 
   7   0  20       65.94       50.81      4.21 o 
  -9   1  20       60.64       66.72      2.27 o 
  -8   1  20       28.30       30.07      1.40 o 
  -7   1  20        3.29        2.30      0.78 o 
  -6   1  20        4.57        5.22      0.70 o 
  -5   1  20       41.19       41.71      1.02 o 
  -4   1  20        1.62        0.69      0.58 o 
  -3   1  20       84.82       88.45      1.87 o 
  -2   1  20       61.43       63.79      1.69 o 
  -1   1  20        1.19        1.56      0.49 o 
   0   1  20        0.01       -0.16      1.16 o 
   1   1  20      329.80      329.96      3.99 o 
   2   1  20      217.51      219.80      5.12 o 
   3   1  20       30.97       32.13      1.18 o 
   4   1  20       14.71       11.51      0.94 o 
   5   1  20       53.02       63.93      1.91 o 
   6   1  20        0.97        2.13      0.97 o 
   7   1  20        5.10        6.72      0.95 o 
  -8   2  20        5.23        4.88      1.03 o 
  -7   2  20        0.06        0.60      0.79 o 
  -6   2  20       34.26       35.78      1.32 o 
  -5   2  20        4.00        4.97      0.76 o 
  -4   2  20       83.63       82.62      2.04 o 
  -3   2  20       79.88       84.62      2.40 o 
  -2   2  20        0.92        1.07      0.60 o 
  -1   2  20      209.47      204.82      3.79 o 
   0   2  20       75.96       78.31      1.17 o 
   1   2  20      196.66      199.41      3.31 o 
   2   2  20       46.40       52.55      0.92 o 
   3   2  20       74.73       73.93      2.22 o 
   4   2  20       28.70       27.38      0.99 o 
   5   2  20        0.05       -0.54      0.94 o 
   6   2  20        1.14        1.94      0.91 o 
   7   2  20       11.42       12.03      0.95 o 
  -7   3  20       14.58       12.71      1.12 o 
  -6   3  20       14.67       13.97      0.85 o 
  -5   3  20        0.00        0.14      0.78 o 
  -4   3  20       44.12       49.86      1.56 o 
  -3   3  20      191.55      206.68      4.70 o 
  -2   3  20       24.04       21.53      1.16 o 
  -1   3  20        7.20        6.44      0.80 o 
   0   3  20      133.44      139.87      1.68 o 
   1   3  20       25.87       24.32      0.89 o 
   2   3  20      118.75      134.34      3.69 o 
   3   3  20       49.25       47.50      1.03 o 
   4   3  20        4.03        6.64      0.97 o 
   5   3  20        2.06        2.55      0.87 o 
   6   3  20        1.02        0.11      1.03 o 
  -6   4  20        1.82        2.17      1.04 o 
  -5   4  20       20.17       25.43      1.20 o 
  -4   4  20        2.29        1.80      0.85 o 
  -3   4  20       40.95       42.89      1.61 o 
  -2   4  20       73.88       69.01      1.80 o 
  -1   4  20        0.11        1.97      0.88 o 
   0   4  20        0.37        1.61      0.83 o 
   1   4  20       89.53      101.91      2.74 o 
   2   4  20        0.49        0.43      0.96 o 
   3   4  20        9.18        8.91      0.94 o 
   4   4  20        3.39        6.69      0.92 o 
  -3   5  20        3.78        3.71      0.96 o 
  -2   5  20        2.73        4.10      0.94 o 
  -1   5  20        6.76        3.73      1.11 o 
   0   5  20       99.72      107.74      3.13 o 
   1   5  20       15.11        9.93      1.08 o 
  -8   1  21       39.32       41.70      2.08 o 
  -7   1  21       91.63      105.80      5.04 o 
  -6   1  21        3.78        4.40      0.70 o 
  -5   1  21       13.04       13.25      0.71 o 
  -4   1  21       29.01       29.56      0.65 o 
  -3   1  21        0.00        0.39      0.64 o 
  -2   1  21       14.66       18.29      0.94 o 
  -1   1  21        5.02        5.57      0.57 o 
   0   1  21      805.32      786.90     13.53 o 
   1   1  21      145.60      144.97      1.69 o 
   2   1  21        0.05        0.60      0.70 o 
   3   1  21       13.71       14.30      0.74 o 
   4   1  21      182.63      168.28      4.94 o 
   5   1  21        3.84        2.87      0.86 o 
   6   1  21        1.43        1.64      0.92 o 
   7   1  21        7.56       10.44      0.97 o 
  -8   2  21      397.58      411.59     17.08 o 
  -7   2  21        4.09        4.40      0.75 o 
  -6   2  21        8.10       10.25      0.76 o 
  -5   2  21        7.91        9.56      0.74 o 
  -4   2  21        7.75        7.53      0.73 o 
  -3   2  21      338.68      334.59      7.91 o 
  -2   2  21      157.50      147.13      3.06 o 
  -1   2  21       97.44       95.69      1.41 o 
   0   2  21       23.45       21.99      0.77 o 
   1   2  21      431.55      422.87     10.57 o 
   2   2  21        1.25        1.10      0.60 o 
   3   2  21       34.11       33.62      0.79 o 
   4   2  21        0.83        0.11      0.90 o 
   5   2  21        1.55        2.42      0.83 o 
   6   2  21      126.17      146.72      5.08 o 
  -7   3  21        0.69        3.12      0.90 o 
  -6   3  21        3.94        2.17      0.89 o 
  -5   3  21       15.03       14.95      0.82 o 
  -4   3  21      245.14      241.18      4.45 o 
  -3   3  21        4.17        2.31      0.93 o 
  -2   3  21      119.77      118.04      2.13 o 
  -1   3  21       51.64       55.58      0.96 o 
   0   3  21       18.01       14.96      0.91 o 
   1   3  21        4.40        5.76      0.82 o 
   2   3  21       49.33       51.53      1.43 o 
   3   3  21       24.81       21.36      1.03 o 
   4   3  21        1.28        0.64      0.91 o 
   5   3  21        0.77        1.09      0.92 o 
  -5   4  21        4.60        4.39      0.97 o 
  -4   4  21       21.79       20.54      1.04 o 
  -3   4  21        0.01        0.42      0.91 o 
  -2   4  21       97.22      102.11      3.49 o 
  -1   4  21       23.66       22.98      0.98 o 
   0   4  21       56.70       56.08      1.27 o 
   1   4  21       11.18       12.53      0.92 o 
   2   4  21       26.67       31.50      1.01 o 
   3   4  21       66.05       69.80      1.35 o 
   4   4  21        4.90        5.51      1.00 o 
  -1   5  21        1.77        2.72      1.27 o 
   0   5  21        1.05        2.01      1.81 o 
  -8   0  22       11.15       12.06      1.54 o 
  -7   0  22        1.08       -0.23      0.96 o 
  -6   0  22       15.55       16.08      1.01 o 
  -5   0  22      205.70      186.11      8.93 o 
  -4   0  22        0.12        0.54      0.76 o 
  -3   0  22        2.74        2.92      0.83 o 
  -2   0  22       66.56       69.84      2.03 o 
  -1   0  22      166.23      158.99      5.99 o 
   0   0  22        0.89        1.55      0.87 o 
   1   0  22      351.37      347.14      9.91 o 
   2   0  22      307.71      285.95      2.36 o 
   3   0  22      379.49      385.90      8.87 o 
   4   0  22      755.13      684.10     34.18 o 
   5   0  22      185.94      190.34     15.83 o 
   6   0  22       56.18       66.90      6.47 o 
  -8   1  22       25.42       25.42      1.07 o 
  -7   1  22       19.79       19.21      0.87 o 
  -6   1  22       43.73       36.77      1.07 o 
  -5   1  22       46.26       42.63      0.74 o 
  -4   1  22       10.77       12.08      0.65 o 
  -3   1  22       12.60       13.54      0.61 o 
  -2   1  22        0.46        1.58      0.60 o 
  -1   1  22        6.06        6.02      0.53 o 
   0   1  22       22.27       23.15      0.99 o 
   1   1  22      323.43      322.00      3.53 o 
   2   1  22       24.25       23.20      0.72 o 
   3   1  22      217.91      202.19      5.03 o 
   4   1  22        0.79        1.10      0.76 o 
   5   1  22        0.97        0.77      0.87 o 
   6   1  22        0.01        0.28      0.97 o 
  -7   2  22       28.18       27.43      1.17 o 
  -6   2  22       24.32       22.99      0.83 o 
  -5   2  22        1.59        2.00      0.72 o 
  -4   2  22       59.21       56.75      1.75 o 
  -3   2  22      198.09      212.97      5.05 o 
  -2   2  22      101.64       98.77      2.53 o 
  -1   2  22       61.57       61.14      1.38 o 
   0   2  22      292.68      317.69      6.76 o 
   1   2  22        3.23        2.80      0.76 o 
   2   2  22        5.69        7.75      0.71 o 
   3   2  22      167.92      167.96      4.30 o 
   4   2  22       13.54       15.80      1.11 o 
   5   2  22       12.99       16.16      1.10 o 
   6   2  22        3.18        1.64      1.01 o 
  -6   3  22        0.08        0.23      0.92 o 
  -5   3  22       48.80       46.88      1.21 o 
  -4   3  22       42.97       37.32      1.72 o 
  -3   3  22      250.89      238.16      6.32 o 
  -2   3  22        0.52        1.05      0.73 o 
  -1   3  22        0.60        1.10      0.85 o 
   0   3  22        4.59        4.16      0.80 o 
   1   3  22      150.78      162.39      2.45 o 
   2   3  22       83.27       92.43      2.44 o 
   3   3  22        3.88       11.11      3.04 o 
   4   3  22        0.03       -0.12      0.87 o 
   5   3  22        0.26        0.04      1.13 o 
  -5   4  22       76.60       83.53      3.53 o 
  -4   4  22       38.67       32.80      1.28 o 
  -3   4  22        6.97        4.47      0.84 o 
  -2   4  22       62.70       50.74      1.76 o 
  -1   4  22       20.16       18.31      1.06 o 
   0   4  22        0.48        0.56      0.92 o 
   1   4  22       26.76       30.31      1.10 o 
   2   4  22        5.84        6.53      1.07 o 
   3   4  22        7.83       11.12      1.04 o 
  -8   1  23        3.04        3.62      1.01 o 
  -7   1  23        4.14        6.27      0.79 o 
  -6   1  23      156.10      143.78      4.34 o 
  -5   1  23        0.49        0.92      0.73 o 
  -4   1  23        0.00        0.61      0.63 o 
  -3   1  23        8.81        8.08      0.64 o 
  -2   1  23        0.83        1.32      0.62 o 
  -1   1  23       24.10       22.76      0.65 o 
   0   1  23      196.52      181.27      3.00 o 
   1   1  23       13.46       12.81      0.74 o 
   2   1  23        0.61        1.10      0.67 o 
   3   1  23       53.00       51.99      1.61 o 
   4   1  23       37.01       40.72      0.91 o 
   5   1  23        1.06        0.19      0.88 o 
   6   1  23       66.28       79.76      4.38 o 
  -7   2  23        1.36        1.34      0.85 o 
  -6   2  23        5.23        6.23      0.77 o 
  -5   2  23       34.27       33.11      1.10 o 
  -4   2  23        8.08        8.84      0.64 o 
  -3   2  23      196.55      206.35      5.02 o 
  -2   2  23       96.92      100.78      1.77 o 
  -1   2  23        0.01        0.26      0.65 o 
   0   2  23        2.39        3.41      0.74 o 
   1   2  23       18.66       17.43      0.72 o 
   2   2  23        0.02       -0.05      0.72 o 
   3   2  23       13.99       12.92      0.89 o 
   4   2  23       10.78       10.81      0.97 o 
   5   2  23        2.35        2.76      1.00 o 
  -6   3  23        3.22        2.22      0.91 o 
  -5   3  23        1.38        1.51      0.73 o 
  -4   3  23       32.88       28.65      0.99 o 
  -3   3  23      283.95      262.28      3.91 o 
  -2   3  23        1.19        0.89      0.78 o 
  -1   3  23       48.47       50.77      1.32 o 
   0   3  23       68.22       65.72      1.79 o 
   1   3  23        0.09        2.48      0.92 o 
   2   3  23        0.18        1.43      0.95 o 
   3   3  23        4.32        3.21      0.98 o 
   4   3  23        1.31        1.00      1.04 o 
  -4   4  23       59.93       49.47      1.50 o 
  -3   4  23        1.70        3.04      0.97 o 
  -2   4  23       11.02       13.92      0.92 o 
  -1   4  23       60.59       55.43      1.92 o 
   0   4  23      290.04      296.48      6.44 o 
   1   4  23       10.24       10.47      1.07 o 
   2   4  23       36.30       47.64      1.16 o 
  -7   0  24       24.71       24.19      1.39 o 
  -6   0  24       19.27       16.51      1.27 o 
  -5   0  24        1.42       -0.44      0.92 o 
  -4   0  24       70.46       56.65      1.12 o 
  -3   0  24       35.72       31.86      0.96 o 
  -2   0  24      167.01      157.79      5.86 o 
  -1   0  24     1004.00      997.42     30.38 o 
   0   0  24       69.96       66.41      2.75 o 
   1   0  24       19.17       20.46      1.07 o 
   2   0  24        9.26        8.88      1.11 o 
   3   0  24      391.43      377.33     14.92 o 
   4   0  24      629.72      598.94     39.01 o 
   5   0  24       12.36       17.49      1.42 o 
  -7   1  24        3.20        3.14      0.79 o 
  -6   1  24        7.31        9.19      0.85 o 
  -5   1  24        0.64        0.15      0.71 o 
  -4   1  24       12.36       13.12      0.67 o 
  -3   1  24       11.75       10.44      0.66 o 
  -2   1  24       32.86       33.61      0.79 o 
  -1   1  24       64.77       63.76      1.06 o 
   0   1  24      498.25      481.79      8.47 o 
   1   1  24        0.51        0.50      0.65 o 
   2   1  24      136.52      136.84      2.67 o 
   3   1  24       54.22       48.94      1.05 o 
   4   1  24        0.56        1.11      1.00 o 
   5   1  24       22.67       28.79      1.31 o 
  -6   2  24       14.85       13.86      0.80 o 
  -5   2  24       45.55       47.06      0.96 o 
  -4   2  24        8.86        7.42      0.82 o 
  -3   2  24       98.30       93.84      1.71 o 
  -2   2  24        9.89       10.54      0.67 o 
  -1   2  24        0.87        1.00      0.68 o 
   0   2  24       22.16       23.98      0.78 o 
   1   2  24       62.08       60.67      1.85 o 
   2   2  24        4.25        3.72      0.78 o 
   3   2  24       52.69       51.73      1.63 o 
   4   2  24        6.39        8.92      0.94 o 
   5   2  24        0.01       -0.30      1.12 o 
  -5   3  24        6.35        6.10      0.82 o 
  -4   3  24       15.53       16.17      1.01 o 
  -3   3  24      116.51      108.68      1.92 o 
  -2   3  24       24.22       26.22      0.93 o 
  -1   3  24       10.51       10.21      0.94 o 
   0   3  24        7.83        7.71      0.86 o 
   1   3  24       21.70       18.74      0.92 o 
   2   3  24       11.18        9.62      0.93 o 
   3   3  24       29.19       34.35      1.39 o 
  -3   4  24       31.36       28.31      2.22 o 
  -2   4  24        2.91        2.75      1.02 o 
  -1   4  24        9.70       15.29      1.05 o 
   0   4  24        0.77        0.88      1.01 o 
   1   4  24        0.01        0.17      1.72 o 
  -7   1  25       41.42       38.91      1.85 o 
  -6   1  25        1.90        0.76      0.77 o 
  -5   1  25       12.70       14.39      1.17 o 
  -4   1  25        7.13        7.97      0.68 o 
  -3   1  25        9.06       11.61      0.65 o 
  -2   1  25       29.77       24.83      0.96 o 
  -1   1  25        0.91        2.08      0.58 o 
   0   1  25      150.84      149.41      3.44 o 
   1   1  25       53.94       52.74      0.85 o 
   2   1  25      194.08      194.69      3.86 o 
   3   1  25       34.86       32.31      0.95 o 
   4   1  25       46.05       48.99      0.98 o 
   5   1  25        8.77        4.30      0.94 o 
  -6   2  25       20.48       19.84      0.88 o 
  -5   2  25      175.03      173.62      4.41 o 
  -4   2  25       36.26       36.58      0.89 o 
  -3   2  25       51.58       53.25      0.89 o 
  -2   2  25       15.95       16.54      0.71 o 
  -1   2  25       13.02       11.74      0.80 o 
   0   2  25        0.23       -0.01      0.73 o 
   1   2  25       17.06       14.30      0.79 o 
   2   2  25       98.75      102.96      2.77 o 
   3   2  25        4.31        4.58      0.86 o 
   4   2  25       33.65       39.56      1.10 o 
  -4   3  25       15.22       17.41      1.02 o 
  -3   3  25       19.81       20.37      1.03 o 
  -2   3  25       11.10       11.94      0.90 o 
  -1   3  25        3.03        2.59      0.96 o 
   0   3  25       21.96       25.74      1.03 o 
   1   3  25       40.25       37.98      0.98 o 
   2   3  25       36.01       40.38      1.08 o 
  -6   0  26        2.08        1.13      1.07 o 
  -5   0  26        2.92        1.03      0.89 o 
  -4   0  26       21.12       25.07      1.17 o 
  -3   0  26       30.87       28.67      1.05 o 
  -2   0  26        1.06        3.04      1.03 o 
  -1   0  26     1196.98     1137.89     36.89 o 
   0   0  26       47.53       46.67      1.18 o 
   1   0  26      176.72      176.86      5.12 o 
   2   0  26      205.89      191.92      6.01 o 
   3   0  26        5.22        5.40      1.15 o 
   4   0  26       84.12       78.63      3.54 o 
  -6   1  26       10.16        9.91      0.72 o 
  -5   1  26       69.52       68.42      2.21 o 
  -4   1  26       36.96       36.28      1.14 o 
  -3   1  26        1.69        3.27      0.64 o 
  -2   1  26       24.15       23.54      0.91 o 
  -1   1  26       20.47       20.80      0.68 o 
   0   1  26        8.43        8.99      0.72 o 
   1   1  26        7.31        8.60      0.72 o 
   2   1  26       49.32       47.76      1.81 o 
   3   1  26        0.56        1.02      0.85 o 
   4   1  26       28.46       32.72      1.02 o 
  -5   2  26       37.88       36.39      1.05 o 
  -4   2  26       71.27       71.29      2.08 o 
  -3   2  26       12.05       13.49      0.73 o 
  -2   2  26       10.12       10.19      0.83 o 
  -1   2  26       29.95       34.52      1.85 o 
   0   2  26        0.26       -0.31      0.75 o 
   1   2  26       57.21       55.93      1.03 o 
   2   2  26       36.47       35.73      1.10 o 
   3   2  26        0.50        2.36      0.94 o 
  -3   3  26        2.89        3.64      0.93 o 
  -2   3  26       10.27       10.71      0.94 o 
  -1   3  26       14.43       13.56      0.95 o 
   0   3  26        5.80        4.87      0.86 o 
   1   3  26       59.95       75.04      2.11 o 
  -5   1  27        0.00       -0.35      0.80 o 
  -4   1  27       68.99       72.17      1.21 o 
  -3   1  27       54.41       53.89      1.85 o 
  -2   1  27      136.59      138.11      1.70 o 
  -1   1  27       35.15       31.98      1.16 o 
   0   1  27       30.65       28.57      1.29 o 
   1   1  27       30.77       30.82      0.83 o 
   2   1  27        7.67        9.39      0.93 o 
   3   1  27        0.12        0.02      0.78 o 
  -4   2  27      163.22      162.22      3.86 o 
  -3   2  27        0.10        0.38      0.66 o 
  -2   2  27        0.74        0.28      0.79 o 
  -1   2  27       19.04       17.30      0.83 o 
   0   2  27        1.66        2.17      0.77 o 
   1   2  27        6.00        7.68      0.84 o 
   2   2  27        7.30        8.04      0.78 o 
  -5   0  28        0.89        0.95      1.47 o 
  -4   0  28        0.13        0.17      0.94 o 
  -3   0  28       91.81       88.15      1.68 o 
  -2   0  28       76.66       76.93      1.88 o 
  -1   0  28       91.58       86.20      1.80 o 
   0   0  28       61.62       60.73      1.46 o 
   1   0  28        0.87        1.00      1.13 o 
   2   0  28       93.92       90.06      2.00 o 
  -4   1  28       53.21       51.65      1.50 o 
  -3   1  28       27.58       27.06      0.98 o 
  -2   1  28      451.76      425.83      4.90 o 
  -1   1  28       11.63       10.44      0.82 o 
   0   1  28        0.09        0.25      0.81 o 
   1   1  28       33.42       34.41      1.02 o 
   2   1  28       35.30       35.59      1.06 o 
  -3   2  28        0.02        0.80      0.86 o 
  -2   2  28       24.41       21.60      1.05 o 
  -1   2  28      123.72      118.89      2.95 o 
   0   2  28        4.78        5.14      0.82 o 
   1   2  28       11.47        9.47      1.03 o 
  -3   1  29       27.98       23.42      0.78 o 
  -2   1  29       92.19       80.47      2.05 o 
  -1   1  29       42.56       43.02      0.94 o 
   0   1  29       10.82       11.97      0.80 o 
                                                 
